# Supplementary material for: Application of affymetrix array and massively parallel signature sequencing for identification of genes involved in prostate cancer progression
Source: BMC Cancer. 2005 Jul 22;5:86. doi: 10.1186/1471-2407-5-86 (PMC1187880; doi:10.1186/1471-2407-5-86)
Supplement: Additional File 1 — PCR primer sequences. Nucleic acid sequences of PCR primer pairs for C4-2 specific, LNCaP specific, and MPSS zero genes. [file 1471-2407-5-86-S1.xls]

## Sheet: Sheet1
C4-2 Genes				LNCaP Genes				MPSS zero primers
Gene	Primer 1	Primer 2		Gene	Primer 1	Primer 2		Gene	Primer 1	Primer 2
ACAS2L	CCGCCCTGACTCACAAGCT	CATTGCAGAGAGGCCCATACA		ADAM2	CTGACAATCTGCAGTGCGGA	TGTCTGCATGATCACTGGCAA		UGT8	TCTCCTGTGGAGTGCTGTTG	CATCCTTTGCAGCAAGTTCA
ADAMTSL3	GTGGCCGAGGGTTACGGTA	CACGTGGTACTGCAGGCTGA		ALS2CR19	GGAAAGTCCAACCACGAAGC	TGTGGACTGCAAGTGCCAA		FOXQ1	GGCATGAAGTTGGAGGTGTT	GTGTACTCGCTGTTGGGGTT
ARG1	GGTCCACCCTGATCTTGGAGT	CAGGGAGTCACCCAGGAGAAT		ARGBP2	CCGGCCTCCTACACTCGAT	AAGGGCAGAGTCCAGAGCCT		ZNF533	TAGCGCTGTGCATTATCCTG	GGAAGGAACCATTTTGGGTT
ARHE	GACGCAGCCAAGGTCTGTGT	TCGTTTTCAACAAGCGCCA		BCL2	CCCAACTCCCAATACTGGCTC	GGAGACCACACTGCCCTGTT		GALC	CGAGGATACGAGTGGTGGTT	TTTCACTCGCTGGAGACCTT
CA9	TGACTTCAGCCGCTACTTCCA	CCACTCCAGCAGGGAAGGA		C20orf194	GCTGCGGCAGTCAGCTAAG	ATTTCCCGGTTGGCTTCTTC		FLJ23259	TACTCAGCAGGCTCCGATTT	GCCAGATGACCCGTCTGTAT
CARD14	GCACTTGCTGGATTTGCTGA	CATGGAAGTGTGCGCTAACCT		C6orf168	ATCTCCAGAGCGGTGACCAA	CAGGTTGCTGAAGGGACCAC		ZNF625	CGTTCAAGCATTCGAAGACA	AGGGCTTCTCTCCAGTGTGA
CTAG1B	CGACACCCATGGAAGCAGA	AAAGCACTGCGTGATCCACAT		CHST10	CTGGCCTTTGCTCACCTCA	CTGTTCCTGCAACCCACCA		TBRG4	TGCTCAACAGTCAGATTGCC	ACACCTGGGTCTGGTGAAAG
CTAG2	TTAGCCGACTGACTGCTGCA	GGAGGAGGCATGACCTAGGAA		CLSPN	GGCTTCCTCTCTGTTCCCAAG	GGAATCGTGGAGCCAATCAG		TRPV6	GCCTATGGAGCAAGTTCTGC	CACTGTGTTTCCCAGGGAGT
CYB5R2	AAGTCCACGCTCATCCTGGT	ACATCCCAGTTTACCGTGGTG		CNTNAP2	TTGCAATTCCCGTGATAGCTC	TCCACCGTTTGGTTTCCTGT		SLC4A11	GCTGGTGACCTTTCTGCTTC	TACTCTCGCCAGACACGATG
DHRS3	TCCACACCAGCACCGAGAT	CAAGATAACGAGGGCATGCAT		COL5A2	CACGCTTGCCCATCATAGATC	AGGATAAGGAGGCCAGGCAC		LOC28GO97	TCAAATGCTCGCAGAAACAC	TGCGAGGTCTGAAAACAGTG
DKFZP434A0131	AGTCAGAGCCACCAGCCAAT	GTCAGGTCCCGGTTACCGTA		COPS7B	GAAGTGGATTTCTGCATTGGC	CTACCTGCTGCTGAGTTCGGT
ENTPD5	TGCCAGGACAGCTTCCAATT	CCATGATGCTAACACTGCCCT		CPNE2	TGGGCACCAACGAATATCTGT	GACCGTAGAAGCGGATGTGG
FLJ22457	TGGGAATGAGTGGGCATCA	TCTTCCCAGGAGCAGGGAA		CPS1	TGGAACATCTAGCCGAATTGG	GCATAGATACGCGTGCTGCTT
GCG	GGTACAAGGCAGCTGGCAA	TTCATCGTGACGTTTGGCA		DDO	CGTGGTTCTGGGATTTCGAA	GGACGGATGAAGTTCCCACA
GPC3	GCATTGGAGGCTCTGGTGAT	AACGTTCCCGAGGTTGTGAA		DNAJD1	GGTGTTGCAGCTCTTGCATTT	TTGCCAGCAGATGGGCTTA
GPR54	GTGCTGGGCGACTTCATGT	CGGGAACACCGTCACGTAC		DTNA	GAACTCAACGTGTCCCGCTTA	TTGTCCATGATCTTCCCTCCA
ITM2A	TCATGCCCAAGAGCACCAT	CACTCGCCAGTTTGCCAAA		EPHA7	TTGCTGTGGTTGCTGTAGCTG	TGCACCAATCACACGCTCA
KCNJ3	TTCATGGCGTCCATGTGGT	CGTCCCTCATGGAGATCACC		ETV1	GGCTCATCCCAGCAGAACA	GATCCTCGCCGTTGGTATGT
MAP17	CGGAGCCTGCACACATGAT	CCTCCTCGGGCACATTCTC		FLJ10052	AGGCTGCCTGAGACCTCTAGC	CCGAAGGAGCAGGAGAGTCA
MGC27005	CGTCCCAGGGAATGTGACA	TTGGCTGGGTGGAATAGCAT		FLJ12895	CTGCGGGCTCATCCTCAAT	CACCAACCGGAGTTCCTCAGT
MYLK	GCCACTTCGAGGTGCTTCA	TCCTCTAGCCAACCCTGCC		FLJ20035	CATAACCCTGGTCCTGCGACT	TGAGCCTTTCCTGGTTGGC
NEURL	CTGGCTAGTGCAGCATGGAGT	TCCATGTGCCCATCAGGTAGT		FLJ20668	TGTGGTAGCCATTGGCTTCA	CTCCCAACAGGTTCCATCAGA
NR2F1	AGCACTACGGCCAATTCACCT	CCCGTTGGTGAGTGCGTACT		FLJ21616	TTCCAGCTGCAATAAGCCGT	CATGGTCCCAAAGGCAGAAG
PCDH7	ACTGACCGCTCTGTGACGC	TCCAAACCCAGGCTCTGCT		FLJ23033	TCCAGGAAGCGAAAGTGTCTG	CGCCTCTCCAACTGGTGTCT
PHF11	TCAACAAAGGTGGCAGCAGTT	AGAGCTGCTGAGGCCAAGAG		GALNS	AGATTGTCGGCAAGTGGCAT	TCTGCCAACCATCTCCCAGT
PHLDA1	GAGCGCAAGGGCAAGTACAT	GCACCATCTGCAGCGTGAT		GBP3	TCCCTGAAGCTAACGCAAGG	GGACTGCGTTCTCCATGCA
PLD1	GACACCCGGATCATGTGTCAT	CCAGAGACGGTCCTGAAGTGA		GRB14	TAGGACGTGCTGGGTGACC	CTCCAAGCGAGTCCTTCTTCA
PRG3	TGTGCAAGCCAAACTACACCA	AAATGCTCAGAGCAGCGTGTT		HELLS	ATTGGGTAAGACAGTTCAG	CGCATTTCGGTCTCTCATGG
S100A10	GACCCTCTGGCTGTGGACA	GGAGGAGCGAACTGCTCATT		HSPA5BP1	AGAGTTTGTGACATTTGCGCC	TCCATGTAGTTGCGAAGCTCC
TFR2	CTTCGCCCAGAAGGTGACC	TGATGATGCAACTGGAGGGA		ID1	CTGGACGAGCAGCAGGTAAAC	GTTCCAACTTCGGATTCCGA
TSLP	GCTATCTGGTGCCCAGGCTAT	CGACGCCACAATCCTTGTAAT		IGFBP3	GGACATGACCAGCAGCTGG	TCGACCAACATGTGGTGAGC
PRG3	TGTGCAAGCCAAACTACACCA	AAATGCTCAGAGCAGCGTGTT		JAM3	GAGGAAAGTGAAACGCCTGAA	GAGAGCCATTCTCCAGGCAC
CA1	GCAAAGTACTCCAGCCTTGC	TTAATTGCTTGGAGGGCATC		KIAA0763	GGAAATTCCAGGCGCACAT	TCCCCATCAGCATCTCACG
				KIAA0913	GATTGGGCTTTATGCCCTTG	TGTTCCTTGCACTGCACCA
				LOC128710	CAGGAGCACACAGAATGCTGA	CTTTGCACTGGGAGGAAGTGA
				LOC284307	TCATTGAAGCCCTTTCGCA	TTCAGGTGGGAGGTTTGGC
				MAP1LC3A	GGTCCCGGACCATGTCAAC	CGTGGACACACTCACCATGC
				MAP3K13	GGTGGACGGAGAGAGCACA	GCGATGATGTTAGGGTGCTTC
				MARLIN1	AGTCCAAAGAGAGAGCTCCCG	TCCGCTTGTTCTTCTCCACC
				MBNL2	CCCTGTAGGTCCCGCGATA	GGTGGACTTCCGGGAACAA
				MCF2L	CTCCATGCACCTCATCGCTAT	CACGTTCTCCGTAATGCCAAC
				MGC18216	TGGAACTACCAAATGGCGAGA	AGGAGCCAACGTGACAGCTAA
				MYBBP1A	TCGATTGGTGAGCATTGTGG	ACTGCGTGCTGAGGGTCTG
				NEFL	AGACCCGACTCAGTTTCACCA	TCGGTCTGCTCCTCTTGGA
				NPTXR	CAGTCCTCCAGATGCCTTCAA	CAGCCATTGTCCTTCAGGCT
				NRG3	TCCAGGAGCAGATCCGAATT	TGCGCCTCTCGTTCTGATT
				OR51E2	ACATTGGTGTGGTACTCGCCT	AGCACCCGTGTTCTGATCTGT
				PAK1	CTTGCATTCGAACCAGGTCAT	GCCCATAGGCCTTTCGTGT
				PART1	AATGCACCACGTCAGTCTGCT	TTGGCCCAGATTTTGAGACAC
				PCDH11X	GCTGGCAAACCTCCTTTGAAT	CATTAGGCCCACTGTCTGCAT
				PCDH11Y	GCGGTCCTGCTAGTATGCG	AGTGGCACATCTCCGGTCTT
				PCDHB2	AGAGCTGGAGCACGTTTGGT	GGAGCCACTCTCCGTTTCCT
				PCDHB5	GGACCACCACAATTCGCATT	GGAGTTGCCTCGAAATCCAAT
				PCLO	CCTCTGCCAGAACTAAGCCG	CAGGCAATGAGTGGCTTGATC
				PHKA2	TCTTTTATGACAGCGCTCCGA	AGGGTGAGTGCTACCATTGCC
				PRMT7	GGCACGGGACTCTTGTCAAT	CTCGGTGGAATGCTTGTTGAT
				PVRL2	ACTGTCACCAGCCGCTTCA	CAGTACGGCCGAGGTACCAG
				SERAC1	TAAAGCACCAACCCGGAAGT	CTCCTGGATGCACCAGGAA
				SFRS15	GGATGTTGCCAGTCTCTTGGA	TGTTTAAGGCCCAGGCAATC
				SPHK2	GAAAGGGATCTGGGAGCGA	CCTGGTCTGGCCTCTGGTC
				TM4SF9	GCCCAGAATTTGGTTAGCGA	GATTAGGTCCATGCAGCTCGA
				TRGV9	GGGTTTGGGCCATTTCAGTT	CGCCGTGGCTATTCCTCAT
				TWIST1	TCGGACAAGCTGAGCAAGATT	GACCGAGAAGGCGTAGCTGA
				ZNF495	ACCTGGAGGACCTGCTACGAA	GTTGGCTGGACACGTCTTTCA
				ZNF555	CATCCCTCAAGAGTCCCATCA	GCCGATTGAGGGAGGAAGTAC
				ZNF77	CCTTCAGCCACGCTCAGTACT	ACATGTGCTTGAAGCGATGC
