# Supplementary material for: Application of affymetrix array and massively parallel signature sequencing for identification of genes involved in prostate cancer progression
Source: BMC Cancer. 2005 Jul 22;5:86. doi: 10.1186/1471-2407-5-86 (PMC1187880; doi:10.1186/1471-2407-5-86)
Supplement: Additional File 2 — Overall Affymetrix and MPSS merge results. List of GeneIDs detected by Affymetrix and MPSS expression profiling of C4-2 and LNCaP cell lines with corresponding signal or tpm data. Empty cells indicate absence of data. Columns contain the following data: GeneID (NCBI GeneID), X_P (Affymetrix present call 1 or absent call 0), X_S (Affymetrix raw signal), X_tpm (MPSS tpm for the gene), where X = cell line. Cell lines are labeled as follows: LN = LNCaP and C42 = C4-2. [file 1471-2407-5-86-S2.xls]

## Sheet: Oudes_table_S4
GeneID	LN_P	LN_S	C42_P	C42_S	LN_tpm	c42_tpm
1	1	145.45	1	139.4	0	0
2	0	34.8	0	42.25	6	0
9	1	1402.6	1	1384.95	0	0
10	0	60.3	0	24.45	0	0
12	0	18.6	0	18.05	0	0
13	0	15.55	0	15.6	0	0
14	1	498.9	1	660.65	0	0
15	0	4.1	0	20.15	0	0
16	1	3853.55	1	2611.75	370	112
18	1	2478.4	1	550.45	24	0
19	0	3.25	1	136.6	0	0
20	1	102.15	1	147.4	15	0
21	1	116.9	0	47.55	0	0
22	1	483.3	1	550.75	194	226
23	1	752.35	1	525.8	54	87
24	0	4.2	0	11.05	0	0
25	1	256.1	1	213.55
26	0	22.5	0	28.45	0	0
27	1	166.15	1	138.15	4	0
28	0	7.4	0	17.25
29	1	481.5	1	406	0	8
30	1	1656.95	1	753.1	14	75
31	1	1424.15	1	1344.7	7	7
32	1	96	1	104	2	0
33	0	3.4	1	216.55	0	0
34	1	3348.4	1	3098.5	0	0
35	1	124.2	1	138	68	76
36	1	974.6	1	1274.2	68	35
37	1	2123.75	1	1916.55	15	378
38	1	6683.65	1	7465.2	239	74
39	1	1072.85	1	868.1	1336	460
40	0	15.45	0	11.1	0	0
41	0	48.55	0	48.1	0	0
43	0	9.9	0	12.8	0	0
47	1	4458.2	1	4003.15	186	130
48	1	996.85	1	655.25	0	0
49	0	2.7	0	4.65	0	0
50	1	1355.35	1	1689.65	96	180
51	1	1236.7	1	842.6	18	19
52	1	2136.75	1	1888.05	59	50
53	1	384.4	1	714.6	0	7
54	0	10.85	0	15.6	0	0
55	1	3250.7	1	559.2	36	2
56	0	23.7	1	51.8	0	18
58	0	18.8	0	6.5	0	0
59	1	203.4	1	92.75	22	8
60	1	13643.5	1	13111.5	35	133
70	0	35.05	0	42.55	0	0
71	1	13376	1	12066.2	27	398
72	0	11.5	0	14.75	0	0
81	1	261.2	1	221.65	0	0
86	1	1297.05	1	1539.55	0	0
87	1	1035.5	1	1191.05	39	84
88	0	43.65	0	40.1	0	0
89	0	4.2	0	41.05	0	0
90	1	404.4	1	382.6	0	0
91	1	1090.7	1	1096.65	15	29
92	1	239.75	1	211.75	6	0
93	0	50.65	0	43.65	0	0
94	0	23.95	0	8.6	0	0
95	1	1255.8	1	1133.65	9	0
97	1	394.7	1	273.65	3	0
98	1	737.65	1	476.95	0	0
100	1	343.7	1	281.15	9	33
101	0	38.15	0	31.2	0	0
102	1	5278.2	1	5027.7	135	38
103	1	1988.35	1	2011.7	11	83
104	1	201.5	1	246.35	3	0
105	0	19.4	0	9.25	0	0
107	1	199.75	0	7.15	0	0
108	0	30.8	0	25	0	0
109	1	176.4	1	136.5	6	31
111	0	22.55	0	26.85	0	0
112	1	188.95	0	206.5	0	0
113	1	174.55	1	112	10	2
114	0	6.3	0	14.45	0	0
115	1	194.55	1	212.5	10	3
116	0	3.3	0	5.2	0	0
117	0	34.45	0	25.35	0	0
118	1	726.6	1	721.85	96	325
119	0	8.7	0	26.15	0	0
120	1	1698.75	1	13456.9	38	184
123	0	41.85	0	44.45	0	0
124	0	28.8	0	17.9	14	0
125	0	1.3	0	2.05	14	0
126	0	42.1	0	8.3	14	0
127	0	9.25	0	2.15	7	8
128	1	2132.6	1	2302.3	0	0
130	0	7.65	0	17.8	0	0
131	0	19.9	0	52.95
132	1	2397.2	1	2571.45	73	152
133	1	62.95	0	35.2	0	0
134	0	16.6	0	12.9	0	0
135	0	3.75	0	4	0	0
136	1	262.8	1	453.35	9	7
140	0	7.65	0	2.6	0	0
141	0	49.65	0	45.65	0	0
142	1	1647.85	1	1339.3	36	33
143	1	665.75	1	1010.55	0	0
146	0	8.7	0	15.4	0	0
147	0	14.2	0	17.9
148	0	16.1	0	2.5	0	0
150	1	72.25	0	5.45	44	0
151	0	26.35	0	40.4	0	0
152	0	99.3	0	47.85	0	0
153	0	50.25	1	165.9	4	0
154	1	1269.25	1	567.85	0	0
155	0	6	0	24.6	0	0
156	0	220.3	0	216.95	0	0
157	1	190.45	1	232.65	2	0
158	1	1695.65	1	1940.85	261	42
159	1	1065.35	1	789.75	40	0
160	0	8.75	0	38.65	0	0
161	1	923.95	1	772.8	0	0
162	1	219.25	1	159.4	0	0
163	1	1445	1	1640.85	36	43
164	1	1336.55	1	971.9	44	16
165	0	9.5	0	18	0	0
166	1	410.25	1	273.4	43	61
167	0	5.2	0	18.85	0	0
172	1	148.15	1	118.95	18	10
173	0	2.25	0	34.2	0	0
174	0	12.4	0	19.95	0	0
175	1	3229.5	1	2555.3	56	40
176	0	14.3	0	14.05	0	0
177	0	3.95	0	28.9	0	0
178	1	902.8	1	1560.4	62	31
181	0	10	0	26.4	0	0
182	1	1150.4	1	1134.9	27	4
183	0	37.05	0	74.1	0	0
185	0	16.15	0	22.65	0	0
186	0	10.6	0	40.3	0	0
187	0	3.35	0	5.45	0	0
189	0	5.6	0	67.5	0	0
190	0	5.6	0	12.4	0	0
191	1	2313.75	1	1978.25	0	0
195					113	26
196	1	63.5	0	28.2	0	0
197	0	1.8	0	3.5	0	0
199	0	3.4	0	4.8	0	0
202	1	126.75	1	168.65	6	17
203	1	976.1	1	1046.3	0	11
204	1	2671.9	1	3355.85	236	165
205	1	2632.25	1	3235.75	311	102
207	1	479.75	1	430.75	13	3
208	1	332.6	1	474.8	6	17
210	1	407.25	1	483	36	44
211	1	1021.65	1	739.2	150	35
212	0	13.9	0	26	0	0
213	0	6.15	0	14.45	12	0
214	1	1965	1	2721.15	40	167
215	1	137.35	0	131.05	0	0
216	0	4.1	0	33.8	0	0
217	1	1247.5	1	1244.15	15	30
218	0	23.95	0	14.6	0	0
219	1	477.9	1	615.4	4	25
220	1	1112.1	1	1510.6	190	22
221	0	36.15	0	72.55	0	0
222	1	135.6	1	203.75	132	67
223	1	3845.8	1	3557.05	192	280
224	1	3349.6	1	3328.5	183	272
225	0	6.9	0	9.95	0	0
226	1	5827.4	1	7545.05	2	15
229	0	3.4	0	4.1	0	0
230	1	586.9	1	612.2	0	41
231	0	16.35	0	36.8	0	0
238	0	10.25	0	9.85	0	0
239	0	27.4	0	17.65	0	0
240	0	7.1	0	4.85	0	0
241	0	32.55	0	78.1	0	0
242	0	4.75	0	10.95	0	0
244	0	24.45	0	25.3	0	0
246	1	479.9	1	462.15
247	0	4.05	0	5.95	0	0
248	0	7.05	0	16.25	0	0
249	0	8.55	0	4.55	0	0
250	0	43.95	0	62.45
251	0	29.4	0	23.1	0	0
257	1	83.2	0	77.6	16	8
258	0	7.75	0	40.9	0	0
259	0	21.7	0	25.95	0	0
262	1	11225	1	6108.1	499	83
265	0	18.5	0	42.15
266	0	19.45	0	62.75
267	1	441.95	1	609.9	3129	4739
268	0	18.4	0	37.1	0	0
269	0	8.35	0	6.25
270	0	5.05	0	3.5	0	0
271	1	196.8	1	194.25	17	39
272	0	4.6	0	12.05	0	0
273	0	45.2	0	39.2	0	9
274	1	174.85	1	138.4	0	0
275	0	49.35	0	45.25	0	0
276					0	0
279	0	7.2	0	1.45	0	0
280					19	0
283					4	12
284	0	6.05	0	4.65	0	0
285	0	17.05	0	76	6	0
286	1	87.4	0	49.9	0	0
287	0	14.6	0	26.45	0	0
288	1	5483.2	1	5896.25	8	22
290	0	3.5	0	6.8	0	0
291	1	1804	1	1235.85	156	101
292	1	8431.45	1	9618.3	323	127
293	1	5465.2	1	4176.25	526	693
301	0	0.9	0	19	0	0
302	0	4.35	0	3.6	0	0
305					0	0
306	0	11.95	0	11.6	0	0
307	1	1022.9	1	1132.8	28	0
308	1	2334.9	1	1828.95	134	1
309	1	528.15	1	573.7	55	139
310	1	4357.95	1	4141.75	22	0
311	1	1155.6	1	329.45	29	41
312	0	4.2	0	21.65	0	0
313	0	29.1	0	60.5	0	0
314	1	59.85	0	49.45	0	0
316	0	10.3	0	35.3	16	47
317	1	164.15	1	235.2	28	0
318	1	984.45	1	1049.6	60	246
319	0	55.4	1	101.15	0	0
320	0	22.1	0	28.2
321	1	194.8	0	84.4	3	11
322	0	24.65	0	6.85	0	0
323	1	142.05	1	130.7	0	0
324	1	390.35	1	424	0	0
325	0	48.35	0	27.9	0	0
326	0	25.4	0	39	0	0
327	1	941.25	1	680.8	20	125
328	1	4516.8	1	3666.2	380	283
329	1	2259.9	1	2385.65	6	13
330	1	109.65	1	205.05	8	33
331	1	2254.5	1	2834.9	112	44
332	1	1217.35	1	649.9	0	66
333	1	155.3	0	117.85	9	67
334	1	2827.7	1	2678.95	765	175
335	0	6	0	9.15	0	0
336	0	19.2	0	37.5	0	0
337	0	9.2	0	17.3	0	0
338	0	9.85	0	17.6	2	1
339	0	19.15	0	13.4	0	0
341	0	32.3	0	19.35	0	0
343	0	5.2	0	12.25	0	0
344	0	2.5	0	6.3	0	0
345	0	9.1	0	16.9	0	0
346	0	41.4	0	29.05	0	0
347	1	67.2	0	87.7	0	0
348	0	73.5	0	120.75	0	0
350	0	13.3	0	6.9	6	0
351	1	1733.9	1	3901.1	151	115
353	1	1900.95	1	1484.5	209	1066
354	1	7921.25	1	7711.6	548	414
355	1	404.7	1	323.15	4	38
356	0	5.05	0	22.15	0	0
357	1	373.6	1	379.9	7	13
358	0	15.25	0	12.9	0	0
359	0	8.9	0	3.35	0	0
360	1	701.2	1	1374.55	7	30
361	0	1.7	0	25.4	0	0
362	0	8.95	0	5	0	0
363	0	17.3	0	30.55	0	0
364	0	34.95	0	60.65	0	0
366	0	1.75	0	3.95	2	0
367	1	817.4	1	467.35	382	486
368	1	353	1	596.55	0	0
369	1	272.95	1	250.2	0	0
372	1	2020.8	1	2499.2	0	0
373	1	586.6	1	571.6	0	0
374	0	3.55	0	5.35	0	0
375	1	6304.3	1	6342.75	0	0
377	1	2865.3	1	2063.6	1600	1905
378	1	6969.8	1	6792.35	211	51
379	1	100.75	1	85.7	0	6
381	1	696.25	1	838.45	34	290
382	1	3212.55	1	6619.65	176	145
383	0	4.2	1	177.65	0	7
384	1	6787	1	2616.15	18	17
387	1	6341.6	1	4583.9	0	0
388	1	1578.9	1	1760.75	0	0
389					0	129
390	0	9.15	1	706.85	0	34
391	1	114.3	1	163.85	0	0
392	1	994.5	1	1012.9	29	62
393	0	25.2	0	11.3	0	0
394	1	1271.45	1	1608.4	34	9
395	1	1706.95	1	1650.25	0	0
396	1	389.1	1	353.85	0	0
397	0	6.8	0	30.15	0	64
398	0	10.15	0	5.8	0	0
399	0	66.4	0	36.95	0	0
400	1	3263.7	1	3440.3	208	205
401					0	0
402					0	0
403	1	2257.15	1	2697.45	166	74
405	1	329.1	1	390.95	16	22
406	1	188.8	1	290.8	0	0
407	0	34.15	0	39.4	0	0
408	0	86.25	0	109.95	0	0
409	1	113.75	1	118.05	0	0
410	0	49.2	0	25.75	0	0
411	1	68.85	0	8.5	4	0
412	1	372	1	228.45	0	0
414	1	211.35	1	239.65	0	0
415	0	26.25	0	20.9	0	0
416	0	25.4	0	15.4	0	0
417	0	2.15	0	2.75	0	0
419	0	9.2	0	33	0	0
420	0	15.95	0	21.75	0	0
421	0	11.1	0	15.9	0	0
427	1	5981	1	5091.6	80	95
429	0	10.75	0	57.6	0	0
430	0	27.45	1	252	0	0
432	0	4.25	0	3.85
433	0	4.25	0	10.45
434	0	25.6	0	51.5	0	0
435	1	137.9	1	236.95	11	10
438	0	4.05	0	6.9	0	0
439	1	624.7	1	504.6	0	0
440	1	4837.7	1	9203.8	113	242
443	0	3.75	0	12.4	0	0
444	1	960.15	1	4623.1	43	215
445	1	801.4	1	1259.85	0	0
460	0	1.35	0	28.9	0	0
462	0	30.65	0	16.6	0	0
463	1	1012	1	611.3	137	13
466	1	1549.5	1	2486.65	3	45
467	1	1021.4	1	736.5	0	4
468	1	9497.3	1	14669.4	407	209
471	1	3772.9	1	4024.1	93	102
472	1	246.15	1	419.35	27	11
473	1	151.55	1	141.2	1	16
474	0	13.45	0	27.2
475	1	2811.1	1	1855.85	205	50
476	1	2577.85	1	2474.6	3	13
477	0	18.05	0	14.35	0	0
478	0	17.05	0	33.25
479	0	26.75	0	51.15	0	0
480	0	20.3	0	18.1	0	0
481	1	9022.95	1	5500.2	498	889
482	0	8.05	0	14.4	0	0
483	1	4050.55	1	3061.45	184	169
486	0	9.6	0	23.4	0	0
487	0	4.4	0	5.9	0	0
488	1	3191.45	1	3916.75	44	46
489	0	3.6	0	4.55	0	0
490	1	1648.35	1	3002.5	93	50
491	0	1.4	0	10.05	0	0
492	0	16.15	0	12.8	0	0
493	1	264.85	1	179.85	0	0
495	0	19.45	0	18.6	0	0
496	0	6.75	0	5.7	0	0
498	1	14914	1	14766.1	2294	2475
501	0	16.1	0	36.95	0	12
506	1	7910.25	1	8051.85	745	1209
509	1	7301.5	1	6475.95	24	17
513	1	759.3	1	831.65	84	243
514	1	12465	1	14249.8	927	444
515	1	12101	1	11449	758	354
516	1	1996.4	1	1624.3	11	90
517	1	7123.85	1	5697.5	0	0
518	1	8963.05	1	8050.15	123	64
521	1	6660.8	1	6274.65
522	1	7510.4	1	7197.45	679	598
523	1	3868.1	1	2625	125	67
525	0	20.95	0	4.55	0	0
526	1	1643.2	1	1468.25	187	210
527	1	2281.95	1	1411.25	124	172
528	1	1532.65	1	1226.45	40	30
529	1	2128.8	1	2395	84	146
533	1	4646.35	1	3500.6	7	118
534	1	83.85	0	45.9	4	0
535	1	262.25	1	203.1	19	3
537	1	1915.35	1	1299.85	850	507
538	1	292.05	1	423.7	12	17
539	1	7178.05	1	9518.95	3475	3200
540	1	89.9	1	98.45	9	0
543					0	0
545	1	790.95	1	695.35	13	0
546	1	883.55	1	970.55	146	106
547	1	470.6	1	159.9	0	0
549	1	1989.5	1	1481.05	32	0
550	1	602.75	1	453.55	0	32
551	0	6.1	0	3.5
552	0	3.6	0	5.25
553	0	9.4	0	8.5
554	0	6.25	0	4.8	0	0
558	0	19.8	0	49.7	0	0
563	1	224.25	1	1320.5	28	169
566	0	11.95	0	21.35	0	0
567	1	12609.2	1	10152.9	568	588
570	0	8.5	0	35.5	0	0
571	1	406.45	1	472.75	9	0
572	1	345.05	1	312.7	0	0
573	1	861.05	1	940.35	36	525
574	1	111.1	1	187.75	4	0
575	0	10.8	0	16.05	0	0
576	0	42.75	0	21.45	0	0
577	0	12.45	0	7.9	0	0
578	0	99.1	0	99.9	0	0
579	0	38.05	0	54.35	0	0
580	1	3236.45	1	2771.65	136	44
581	1	364.1	1	213.5	0	0
582	1	366.15	1	292.45
583	1	1012.45	1	913.5	42	4
585	1	492.7	1	418.95	64	132
586	0	13.75	1	1196.9	2	42
587	1	673.9	1	479.7	86	81
590	1	3452.3	1	4640.8	7	7
593	1	198.4	1	269.9	0	0
594	1	494.75	1	273.65	4	0
595	1	1674.55	1	1060.35	15	0
596	1	102.85	0	22.95	3	0
597	0	21.85	0	11.3	0	0
598	1	205.65	1	128.3	0	0
599	1	977.4	1	574.85	0	0
602	1	69.35	0	48.05	3	1
604	1	1149.7	1	1359.65	61	67
605					3	1
607	1	185.2	1	162.45	0	0
608	0	0.8	0	3.25	0	0
610	0	51.6	0	23.6	0	0
611	0	4.3	0	3.5	0	0
613	1	224.05	1	187.65	18	6
617	1	498.4	1	398.05	30	43
622	1	480.6	1	518.4	1	0
623	0	18.95	0	74.25	0	0
624	0	8.25	0	5.85	0	0
627	0	0.65	0	16.05	0	0
629	0	8.95	0	6.55	0	0
631	0	42	0	23.3	0	0
632	1	130.7	1	83.55	0	0
633	0	13.1	0	3.3	14	13
634	0	18.3	0	16.05	0	0
635	0	4	0	20.35	0	0
636	1	266.05	1	481.45	2	2
637	1	366.15	1	348.7	0	0
638	1	390.85	1	560.5	0	0
639	0	13.65	0	29.1	0	0
640	0	12.65	0	6.75	0	0
641	1	183.3	1	111	6	1
642	1	400.75	1	314.3	4	0
643	0	3.35	0	9.25	0	0
644	1	2849.25	1	2678.35	83	81
645	1	2845.6	1	1776.75	0	0
646	0	6.15	0	1.35
648	1	2121.7	1	3269.8	114	165
649	0	28.75	0	10.85	0	0
650	0	14.9	0	19.65	3	0
651	0	14.4	0	37.45	0	0
652	0	2.8	0	5.1	0	0
653	0	21.85	0	34.8	0	0
654	0	28.4	0	31.6	0	0
655	0	41.25	0	66.15	0	0
656	1	114	1	138.2	0	0
657	1	543.8	1	363.95	0	0
658	0	36.65	0	24.4	2	0
659	1	1075.75	1	1456.25	41	77
660	0	59.9	0	25.3	22	0
661	1	106.7	0	82.4	5	4
662	1	226	1	251	0	21
663	1	1395	1	1212.85	5	0
664	1	5018.6	1	7862.45	927	602
665	1	3108.65	1	4125.8	256	132
666	1	126.35	1	215.5	10	1
667	1	170.55	1	82.05	6	0
668	0	18.6	0	28.25	0	0
669	1	467	1	903.5	0	0
670	1	564.2	1	606.5	18	42
671	0	4.8	0	6.9	0	0
672	1	351.9	1	236.4	20	155
673	1	189.9	1	265.65	0	0
675	1	119.55	1	164.25	13	6
676	1	92.7	0	49.45	1	5
677	1	738.05	1	1351.95	9	64
678	0	3.95	0	6.35	0	0
680	0	1.7	0	2.3	0	0
682	1	1309.35	1	1565.25	861	799
683	0	4.65	0	3.8	0	0
684	0	3.1	1	220.2	0	0
685	0	24	0	21.05	4	0
686	1	651.8	1	375.9	0	0
687	1	1814.25	1	1614.15	77	41
688	1	66	1	101.8	9	4
689	1	13232.6	1	14602.3	738	653
690	0	0.85	0	31.8
694	1	7119.4	1	9326	54	59
695	0	5.9	0	14.5	2	0
696	0	3.65	0	9.6
699	1	403.05	1	264.6	14	21
701	1	1099.8	1	391.8	124	39
705	1	359.8	1	324.15	8	0
706	1	957.3	1	1334.8	0	0
708	1	8141.8	1	8573.9	103	95
710	0	4.45	0	40.05	0	0
711	0	20.1	0	42.55
712	0	4	0	5.05	0	0
713	0	12.95	0	25.5	0	0
714	0	3.95	0	9.3	0	0
715					0	0
716	0	8.25	0	21.75	0	0
717	0	11.2	0	9	3	0
718	0	9.05	0	10.3	0	0
719	0	9.3	0	31.65	0	0
720	0	14.6	0	20.5	0	0
721					0	0
722	0	21.3	0	30.05	0	0
725	0	23.55	0	8	0	0
726	0	46.9	0	35.85	8	0
727	0	18.45	1	69.05	0	194
728	0	2.95	0	5.05	0	0
729	0	19.9	0	18.95	0	0
730	0	3.95	0	16.65	0	0
731	0	3.85	0	9.85	0	0
732	0	10.85	0	34.7	0	0
733	0	6.15	0	7.5	0	0
734	1	941.1	1	468.75	15	0
735	0	1.35	0	5.85	0	0
738	1	794.2	1	681.65	49	56
740	1	2225.6	1	1935.2	211	262
741	1	99.35	1	217.3	0	0
744	0	10.1	0	11.2	0	0
745	0	58.4	0	27.45	0	0
746	1	6155.35	1	7957.1	0	0
747	0	27.65	0	38	6	5
750					0	0
752	0	31.55	0	14.75	0	0
753	0	18.1	0	34.8	0	0
754	1	2645.6	1	3899.5	31	39
755	0	43.75	0	29.6	13	0
757	1	2990.15	1	2937.9	24	34
758	0	18.8	0	16.1	7	0
759	0	37.45	1	1792.95	0	46
760	0	1	0	20.7	0	0
761	0	10.15	0	30.45	0	0
762	0	7.25	0	7.55	0	0
763	0	3.7	0	4.85	0	0
765	0	8.7	0	1.8	0	0
766	0	7.95	0	23.55	0	0
767	0	4.75	0	6.6	0	0
768	0	54.65	1	125.45	0	5
770	1	61.65	0	21.9	0	0
771	1	355.6	1	110.65	10	36
773	0	32.45	0	45.85	0	0
774	0	10.95	0	11.5	0	0
775	0	5.75	0	4.8	0	0
776	0	54.65	1	66.95	15	34
777	0	17.8	0	18.45
778	0	4.85	0	8.95	0	0
779	0	6.2	0	48.1	6	11
780	1	849.65	1	1017.7	3	36
781	0	18.35	0	17.3	0	0
782	0	15.95	0	48.8
783	0	21.85	0	29.8	0	0
784	1	139	1	153.7	0	0
785	0	4.7	0	4	0	0
786	0	9.95	0	22.3	0	0
788	1	534.65	1	532.4	4	12
790	1	163.4	0	40.3	2	33
793	0	11.6	0	11.6	0	0
794	0	46.8	0	31.75	0	0
795	0	5.45	0	3.6
796	0	17.35	0	50.15	0	0
797	0	18.2	0	13.6
799	0	1	0	12.9
800	1	14024.4	1	14591.5	1575	852
801	1	6868.5	1	6473.35	358	780
803					0	0
805	1	12905.5	1	15065.8	1019	2487
808	1	1019.7	1	889.35	101	200
810	0	25.2	0	45.55	0	0
811	1	2601.35	1	3502.4	14	614
813	1	1336.9	1	2752.55	195	736
814	0	7.15	0	6.75	0	0
815	0	3.35	0	6.9	0	0
816	1	174.35	0	85.1	0	0
817	1	670.3	1	456.45	24	0
818	1	4264.8	1	3988.65	0	0
819	1	1285.4	1	1652.8	73	75
820	0	13.75	0	25.05	0	0
821	1	5991	1	6416.25	651	648
822	0	2.8	0	12	0	0
823	1	117.65	0	109.95	0	0
824	1	1673.05	1	3199.3	48	387
825	1	61.5	1	87.1	0	0
826	1	2820.55	1	1612	0	0
827	0	12.65	0	3.25	8	0
828	0	15.75	0	19	0	0
829	1	9330.65	1	9133.45	64	2
830	1	6012.5	1	7342.35	4	0
831	1	1157.95	1	1355.95	62	71
832	1	1042.1	1	830.65	10	10
833	1	3292.2	1	5468.4	7	5
834	0	11	0	3.35	0	0
835	1	831.65	1	1363.2	0	13
836	1	806.95	1	757.8	0	0
837	1	284.3	1	305.45	0	0
838	0	32.95	0	30	0	0
839	1	692.05	1	684.75	0	0
840	1	398.7	1	540.35	4	0
841	1	414.8	1	409.9	0	0
842	1	250.05	1	240.4	0	0
843	0	7.5	0	7.75	1	10
844	0	17.95	0	8.3	3	2
845	0	2.8	0	7.6	0	0
846	0	4	0	24.2	0	0
847	1	7352.05	1	5581.65	359	224
857	0	18.8	0	16.15	0	0
858	0	22	0	2.95	0	0
859	0	13.35	0	30.05	0	0
860	0	2.25	0	9.85
861	1	137.75	1	101.8	0	0
862	0	11.1	0	19.85	0	0
863	0	13.8	0	25.2	0	0
864	0	10.25	0	5	0	0
865	1	1401.4	1	842.1	98	26
866	0	7.1	0	10.35	0	0
867	1	237.6	1	375.7	0	0
868	1	116.85	1	151.8	10	27
869	0	20.8	0	9.45	0	0
871	0	3.25	0	36.8	0	0
873	1	1292.95	1	1851.35	92	105
874	1	376.65	1	240.1	2	0
875	1	1285.25	1	1656.4	316	396
876					0	0
881	0	2.9	0	7.85	0	0
883	1	119.25	1	128.85	0	0
885	0	3.65	0	42.9	0	0
886	0	38	0	26.2
887	0	25.4	0	14.9	0	0
889	1	1008.05	1	1134.5	3	0
890	1	675.95	1	217.1	0	0
891	1	2750.35	1	1612.15	441	513
892	1	4364.35	1	2352.3	31	0
894	0	11.6	0	20.45	0	0
895					0	0
896	1	615.85	1	363.8	10	12
898	1	217.5	1	159.3	0	0
899	1	126.35	1	83.25	0	51
900	1	8815.2	1	6771	424	216
901	1	4074.7	1	3409.6	153	29
902	1	5572.25	1	2859	134	40
904	0	71.15	0	83.75	4	5
905	1	723.5	1	831.5	0	0
908	1	5872.65	1	4644.5	799	628
909	0	29.35	0	45.85	0	0
910	0	4.9	0	9.1
911	0	16.25	0	34	0	0
912	0	8.4	0	12.5	0	0
913	0	4.5	0	2.45	0	0
914	0	27.2	0	28.25	0	0
915	0	19.5	0	24.7	0	0
916	0	21.15	0	29.55	0	0
917	0	10.55	0	6.15	0	0
919	0	3.45	0	7.6	0	0
920	0	5.7	0	14.2	0	0
921	0	8	0	9.2	0	0
922	0	15.05	0	6.35	0	0
923	0	9.3	0	9.55	0	0
924	0	25.5	0	18	0	0
925	0	23	0	18.45	0	0
926	0	2.35	0	17.7	0	0
928	1	10505	1	10800.8	289	152
929	0	1.85	0	18.15	191	280
930	0	19.25	0	21.5	0	0
931	0	15	0	4.85	0	0
932	0	9.5	0	19	0	0
933	0	83.85	0	67.4	0	0
934	1	241.9	1	269.6	0	0
939	0	27.7	0	54.65	11	1
940	0	7.9	0	14.35	11	0
941	0	4.35	1	65.5	0	0
942	0	19.65	0	2.65	0	0
943	0	40.3	0	30.2	0	0
944	0	8.4	0	3.95	0	0
945	0	2.6	0	9.4	0	0
946	0	38.2	0	44	0	0
947	0	49.5	0	29.35	5	0
948	0	11.45	0	20.05	0	0
949	1	357.8	1	294.3	5	0
950	1	1235.6	1	1137	17	116
951	0	12.75	0	3.55	0	0
952	0	6.45	0	26.7	0	0
953	1	294.9	1	244.8	37	0
954	0	4.4	0	10.35	0	0
955	1	387.55	1	407.3	0	0
956	0	22.5	0	23.45	0	0
957	0	68.4	1	135.3	0	10
958	1	86.25	1	117.2	0	0
959	0	16.2	0	21.7
960	0	23.05	0	20.2	0	0
961	1	2400.6	1	1461.25	133	8
962	0	12.85	0	14.65	0	0
963	0	16.45	0	16.55	3	0
965	1	779.85	1	801.1	9	27
966	1	1855.15	1	1799.05	194	67
967	1	4596.9	1	7237.55	97	287
968	0	12.65	0	6.45	0	0
969	0	4.15	0	5.2	0	0
970	0	30.85	0	53.7	0	0
971	0	1.85	0	33.8	2	39
972	0	22.8	0	22.5	0	0
973	0	83.85	0	65.7	2	0
974	0	6.35	0	29.8	0	0
975	1	2596.95	1	2524	3	4
976	0	60.4	0	69.45	0	0
977	1	311.9	1	293	0	0
978	0	4.55	0	3.55
983	1	6833.3	1	4313.9	114	92
984	1	160.2	1	185.45	0	0
985	1	695.65	1	973.45	0	0
987	1	2874.3	1	1940.65	140	69
988	1	1095.6	1	1384.45	66	78
989	1	4297.05	1	4249.15	226	93
990	1	804.5	1	443.5	36	36
991	1	492.05	1	210.3	13	190
993	1	107.65	0	38.95	0	0
994	1	243.95	1	230.55	0	0
995	1	269.95	1	166.8	0	0
996	1	808	1	637.55	23	0
997	1	282	1	392.3	0	0
998	1	1922.35	1	1604.7	13	7
999	1	9126.7	1	9960.5	0	0
1000	0	30.05	0	10.8	0	0
1001	0	14.1	0	322.6	0	0
1002	0	27.35	0	44.3	0	0
1003	0	1.7	0	37.5
1004	0	33.6	0	41.75	0	0
1005	0	12.6	0	11.9	0	0
1006	0	20.45	0	10.8
1007	0	1.7	0	11.7
1008	0	20.1	0	29.9
1009	0	8.2	0	6.7	0	0
1010	0	1.7	0	24.3	0	0
1012	0	3.3	0	12.8	8	0
1013	0	2.7	0	24.1	0	0
1014	0	5.25	0	4.25	0	0
1015	0	6.2	0	4.65
1016	0	5.7	0	6.45	0	0
1017	1	1098.05	1	740.55	26	13
1018	1	223.35	1	276.45	0	0
1019	1	2497.85	1	1845.8	0	0
1020	1	756.3	1	1033.8	0	0
1021	0	6.25	0	19.85	0	0
1022	1	1338.8	1	896.4	23	0
1024	1	1278.8	1	1261.55	0	0
1025	1	192.15	1	199.2	3	1
1026	1	736.55	1	736.45	0	13
1027	1	2837.1	1	3148.15	53	50
1028	0	30.7	1	141.6	0	0
1029	1	445.25	0	9.15	21	15
1030	0	44.75	0	37.35	2	0
1031	1	869.55	1	508.25	8	0
1032	1	94.35	0	4.65	3	0
1033	1	1417.45	1	1021.05	3	0
1036	0	19.65	0	26	0	0
1038	0	1.65	0	18.8
1039	1	395.5	1	293.2	21	18
1040	1	1360.25	1	1278.7	28	14
1041	0	5.4	0	5.45	0	0
1043	0	3.1	0	4.5	0	0
1044	0	4.75	0	11.65	0	0
1045	0	4.95	0	6	0	0
1046	0	2.75	0	7.65
1047	1	1765.2	1	2904.7	158	125
1048	0	17.35	0	35	0	0
1050	1	253.1	1	215.3	0	0
1051	1	2729.9	1	4340.5	0	0
1052					0	0
1053	0	27.05	0	22.8	0	0
1054	1	1073.3	1	1640	190	292
1056	0	17.95	0	27.15	0	0
1058	1	812.05	1	488.8	7	0
1059	1	178.45	1	115.45	0	0
1060	1	117.85	1	96.8	15	6
1062	1	312.75	1	194.2	129	72
1063	1	474.05	1	360.4	123	240
1066	0	2.6	0	5.65	0	0
1068	0	8.3	0	25.25	0	0
1069	1	1764.15	1	1675.35	46	6
1070	1	4939.35	1	4696.35	41	0
1071	0	3.05	0	7.45	0	0
1072	1	8236.9	1	9114.75	170	645
1073	1	1082.6	1	653.4	80	62
1075	1	84	1	508.5	0	31
1080	0	2.85	0	1.8
1081	0	5.75	0	7.8	0	0
1082	0	12.35	0	10.6	0	22
1084	0	27.6	0	55.65	0	0
1087	0	12.3	0	4.35	0	0
1088	0	1.65	0	4.65
1089	0	26.9	0	31.8	0	0
1101	0	14.9	0	8.3	0	0
1102	1	186.7	1	268.85	0	0
1103	0	16.9	0	13.3	0	0
1104	1	883.15	1	522.4	9	76
1105	1	429.15	1	488.85	8	31
1106	1	4020.15	1	2685.25	44	5
1107	1	260.05	1	251.7	11	37
1108	1	434.05	1	453.85	149	468
1109	0	15.6	0	18	0	0
1111	1	596.2	1	422.75	5	0
1112	1	388.25	1	537.15	55	26
1113	0	23.9	0	25.9	0	0
1114	0	8.55	0	14.35	0	0
1116	0	3	0	5.7	0	0
1117	0	33.9	0	51.25	0	16
1118	0	4.3	0	9.65	0	0
1119	1	221.05	1	337.4	34	26
1120					0	24
1121	1	136.6	1	135.05	0	0
1122					14	24
1123	0	31.05	0	7.55	0	0
1124	0	1.9	0	4.1	0	0
1128	0	21	0	34.3	0	0
1129	0	1.7	0	3.05	0	0
1130	1	125.25	1	144.1	4	1
1131	0	6.25	0	5.4	0	0
1132	0	8.5	0	10.4
1133	0	31.5	0	26.45	0	0
1134	0	14.7	0	21.9
1135	0	76.55	0	26.7
1136	0	11.7	0	6	0	0
1137	0	1.75	0	2.65
1138	1	256.9	1	138.8	0	0
1139	0	7.5	0	77.95	0	0
1140	0	77.2	0	38.6	188	87
1141	0	21.9	0	11.6
1142	0	4.75	0	2.9	0	0
1143	0	17.6	0	17.6
1144	0	5.15	0	25.15	0	0
1145	1	185.45	1	164.35	0	0
1146	1	58.2	0	68.25
1147	1	410.6	1	377.35	0	0
1149	0	36.85	0	54.7	0	0
1152	1	2923.5	1	3182.35	0	0
1153	1	3902.8	1	4067.75	56	61
1154	0	5.3	0	6.35	0	0
1155	1	1975.1	1	1582.2	0	0
1158	0	3.05	0	5.15	0	0
1159	1	774.15	1	1242.15	0	0
1160	0	44.65	0	17.5	0	0
1161	1	335.3	1	381.85	12	3
1163	1	2430.4	1	2149.45	323	362
1164	1	6636	1	4797.75	475	368
1173	1	1687.55	1	1559.4	203	85
1174	1	1244.05	1	2153.05	0	0
1175	1	3953.95	1	2670.75	0	0
1176	1	1433.65	1	2404.6	115	8
1178	0	14.55	0	17.9	0	0
1179	0	31.85	0	19.5	0	0
1180	0	12.9	0	8.9	0	0
1181	0	41.9	1	80.9	0	0
1182	1	4258.55	1	2747.45	82	60
1183	1	217.55	1	253.8	5	0
1184	1	93.6	1	97.15	5	36
1185	0	57.05	0	46.55	0	0
1186	1	125.8	1	120.2	0	0
1187	0	25.8	0	35.85	0	0
1188	0	21.9	0	16.35	0	0
1191	1	207.1	1	97.3	798	1110
1192	1	4166.95	1	4747.55	5	86
1193	0	27.85	1	53.65	0	0
1195	1	423.3	1	623.7	68	33
1196	1	391.1	1	469.95	0	27
1198	1	378.2	1	290.15	0	0
1200	1	929.2	1	1110.5	2	17
1201	1	235.85	1	260.15	5	33
1203	1	2487.65	1	3626.15	43	71
1207	1	4039.7	1	3434.1	326	155
1208	0	38.5	0	54.2	0	0
1209	0	34.8	0	62.15	0	0
1211	1	3663.85	1	4183.95	0	0
1212	1	528.05	1	451.25	0	0
1213	1	8739.65	1	5752.85	624	93
1215	0	1.9	0	3.6	0	0
1230	0	15	0	9.3	0	0
1231	0	3.9	0	5.45	0	0
1232	0	20.7	0	19.8	0	0
1233	0	7	0	6.75
1234	0	4.85	0	7.55	0	0
1235	0	4.3	0	5.15	0	0
1236	0	21.1	0	27.3	0	0
1237	0	4.5	0	5.05	3	0
1238	1	68.3	0	11.25	0	0
1240	0	15.4	0	25.35	0	0
1241	0	32.45	0	45.85	2	9
1244	0	3.2	0	2.8	0	0
1258	0	1.65	0	2.55	0	0
1259	0	21.2	1	114.8	0	0
1261	0	1.75	0	3.75	0	0
1262	0	10.95	0	25.35	0	0
1263	0	50.3	0	43.15	0	0
1264	0	19.25	0	26.2	0	0
1265	0	164.6	0	155.6	0	0
1266	0	8.35	0	11.25	0	0
1267	1	564.85	1	473.5	0	9
1268	0	7.15	0	12.15	0	0
1269	0	36.75	0	46.65	0	0
1270					142	212
1271	0	61.5	0	61.95	0	0
1272	0	7.7	0	19.2	0	0
1277	0	36.35	0	46.4	0	0
1278	0	3.5	0	17.25	0	0
1280	0	2.75	0	3.95	1	4
1281	0	2.55	0	4.7	12	98
1282	0	2.75	0	3.85	0	0
1284	0	10.15	0	64.65	0	0
1285	0	7.75	0	3.45	0	95
1286	0	4.95	0	25.9	0	0
1287	1	673.85	1	650.6	0	0
1288	0	16.1	1	52.55	0	0
1289	0	5.1	0	3.35	0	0
1290	1	127.9	0	40.15	3	0
1291	1	587.35	1	691.9	0	0
1292	0	57.45	1	66.15	0	0
1293	0	6.35	0	14.45	0	0
1294	0	44.7	0	23.25	0	0
1295	0	4.45	0	3.6	0	0
1296	0	50.9	0	45.25
1297	0	6.8	0	5	0	0
1298	0	27	0	27.85	59	11
1299	0	11.1	1	223.05	7	5
1300	0	42.7	0	36.7	0	0
1301	0	1.1	0	5.5	0	0
1302	0	12.65	0	16.85	0	0
1303	0	9.2	0	1.75	0	0
1305	0	39.1	0	17.1	0	0
1306	0	12.55	0	4.9	0	0
1307	0	88.8	0	189.7	0	0
1308	0	3.25	0	3.8	0	0
1310	0	17.05	0	5
1311	0	28.4	0	14.6	0	0
1312	1	4324.3	1	3179.2	0	29
1314	1	1094.8	1	1316.3	240	228
1315	1	8239.95	1	10804.8	24	25
1316	0	14.85	1	172.3	16	0
1317	1	2168.7	1	1844.35	8	2
1318	1	153.3	1	201.5	10	16
1325	0	95.75	0	60.8	5	4
1326	0	41.1	1	76.95	7	2
1327	1	9553.9	1	7982	0	50
1329	1	7536.35	1	8925.6	89	311
1337	1	13433	1	17290.1	0	0
1339	0	20.35	0	28.65	0	0
1340	1	6290.6	1	6885.15	278	581
1345	1	11961.5	1	11438	769	600
1346	0	2.85	0	7.1	0	0
1347	1	10867.1	1	11073.6	881	460
1349	1	10770.9	1	10427.4	18	0
1350	1	14595.2	1	16227.1	6	0
1351	1	7122.45	1	8669.8	700	867
1352	1	295.55	1	272.1	0	0
1353	1	3340.95	1	3897.45	61	2
1355	1	515.25	1	534.5	26	17
1356	0	1.7	0	4.5	0	0
1357	0	3.3	0	4.75	0	0
1358	0	28.8	0	20.55	0	0
1359	0	2.95	0	10.85	0	0
1360	0	5.2	0	30.45	0	0
1361	0	12.45	0	14.1	0	0
1362	1	1270.85	1	1935.55	114	66
1363	1	2050.6	1	1056.5	141	26
1364	1	558.55	1	798.95	0	0
1365	1	529.2	1	703.6	0	0
1366	1	2618.25	1	2799.55	24	42
1368	0	7.15	0	3.9	0	0
1369	0	23.1	0	30.6	0	0
1370	0	7.85	0	13.7	0	0
1371	1	771.25	1	635.35	29	0
1373	1	444.9	0	14.15	4	0
1374	1	2025.9	1	3007.2	7	0
1375	1	150.05	1	271.9	0	24
1376	1	970.25	1	717.55	191	48
1378	0	7.05	0	9.55	0	0
1379	0	1.95	0	3.15	0	0
1380	0	7.2	0	3.85	8	0
1381	0	9.9	0	4	719	538
1382	0	44.8	0	60.65	0	0
1384	1	456.65	1	144.25	0	0
1385	1	1083.65	1	931.75	15	42
1386	1	993.3	1	1015.65	7	0
1387	1	968.5	1	814.8	11	0
1388	0	19.35	0	34	0	0
1389	1	3002.45	1	3609.95	184	37
1390	1	315.25	1	322.75	36	27
1392	0	3.8	0	31.8	0	0
1393	0	10.45	0	5.75	0	0
1394	0	23.9	0	7.05
1395	0	3.8	0	9.15
1396	0	6.95	0	4.4	0	8
1397	0	59.9	0	35.15	0	8
1398	1	465.6	0	528.25	0	0
1399	1	744.45	1	955.6	55	46
1400	0	10.45	0	42.9	0	0
1401	0	12.4	0	13.8	0	0
1404	0	5.95	0	5.25
1406	0	2.85	0	6.6	0	0
1407	1	800.5	1	1586.85	24	12
1408	0	10.4	0	14.3	0	91
1409	0	8.05	0	15.35	0	6
1410	0	12.95	0	153.45	0	0
1411	0	8.45	0	4.2	0	0
1412	0	2.05	0	3.6
1413	0	2.4	0	2.95	0	0
1414	0	3.25	0	5.35	0	0
1415	1	139.45	1	193.25	6	3
1417	0	3.45	0	5.15	0	0
1418	0	3.65	0	5.85	0	0
1419	0	4.15	0	5.15	0	0
1420	0	21.4	0	27.05	0	0
1421	0	27.15	0	30.15	0	0
1427	0	10.65	0	29.5	0	0
1428	1	302.8	0	46.2	0	0
1429	1	1487.6	1	1845.2	0	0
1431	1	4053.65	1	3425.05	17	29
1432	1	542.65	1	450.45	0	4
1434	1	6578.4	1	4685.3	208	285
1435	0	5.35	0	9.15	824	436
1436	0	22.75	0	37.25	0	0
1437	0	4.35	0	4
1438	0	5.85	0	48	0	0
1439	0	17.65	0	28.95	0	0
1440	0	16.3	0	17.95	0	0
1441	0	32.55	0	20.95	0	0
1442	0	4.85	0	2.75	0	0
1443	0	11.75	0	5.35	0	0
1444	0	3.35	0	15.3
1445	1	261.3	1	164.65	0	0
1446	0	3.6	0	12.15
1447	0	21.25	0	13.9	0	0
1448	0	6.85	0	8.9
1452	1	6634.6	1	6269.2	262	344
1453	1	862.3	1	771.9	0	0
1454	1	170.65	1	493.55	16	103
1455	1	381.25	1	396.7	0	0
1456	1	1189	1	1044.75	53	6
1457	1	1705.75	1	1293.75	249	134
1459	1	464.7	1	425.9	24	15
1460	1	2613.7	1	3160.4	293	368
1462	0	15.85	0	24.45	0	0
1463	0	31	0	29.1	0	0
1464	0	12.6	0	25.2	0	0
1465	1	1541.95	1	1028.4	7	26
1466	0	30.6	1	155.8	2	0
1468	1	245.1	1	162.45	0	0
1469	0	2.3	0	4.8	0	0
1470	0	20.7	0	16.65	0	0
1471	1	1418.85	1	589.45	1	23
1472	0	20.65	0	29.05	0	0
1473	0	16	0	25.25	0	0
1474	0	22.35	0	15.7
1475	1	74.45	1	2178.3	12	33
1476	1	6077.15	1	5583.45	266	0
1477	1	746.95	1	622.35	192	628
1478	1	475.3	1	461.85	7	54
1479	1	1285.65	1	1208.5	0	0
1482	0	31.2	0	35.1	0	0
1485	0	20.1	1	707.65	0	159
1486	1	2019.3	1	1924.85	66	12
1487	1	1543.45	1	1379.45	0	6
1488	1	3027.05	1	4014.5	87	115
1489	0	7.75	0	12.65	0	0
1490	0	3.35	0	4.25	0	0
1491	1	1032.65	1	2163.5	0	0
1493	0	12.45	0	15.45	0	0
1495	1	3077.05	1	3438.15	253	262
1496	0	9.5	1	73.8	0	0
1497	1	137.65	1	196.4	7	28
1499	1	4259.1	1	3604.55	380	51
1500	1	1010.9	1	904.8	1149	421
1501	0	4.8	0	4.65	0	0
1503	1	624.85	1	522.25	8	44
1504	0	24.05	0	35.5	0	0
1506					0	0
1508	1	1417.55	1	904.7	93	44
1509	1	151.1	1	185.6	0	0
1510	0	47.6	0	57.9
1511	0	11.35	0	28.7	0	0
1512	1	2808.2	1	2209.15	68	210
1513	1	80.25	1	131.15	6	0
1514	1	2045.1	1	1704.1	189	130
1515	1	607.9	1	1033.15	31	14
1519	1	269.5	1	125.55	15	4
1520	0	28	0	38.45	0	0
1521	0	5.7	0	6	0	0
1522	1	180.65	1	127	0	0
1523	1	234.6	1	295.25	0	0
1524	0	10.05	0	16.5	0	0
1525	1	2352.9	1	1820.8	51	2
1527	0	3.8	0	11.25
1528	1	7260.55	1	7329.7	15	5
1534	1	1611.5	1	2069.3	0	0
1535	0	32.35	0	26.1	0	0
1536	1	72.55	1	80.3	0	0
1537	1	2437.4	1	1806.6	0	0
1538	0	21.6	0	45.2	0	0
1539	0	15.8	0	23.55	0	0
1540	1	261.75	1	296.25	7	0
1543	1	77.35	0	7.55	0	0
1544	1	67.25	1	87.3
1545	0	1.65	0	4.6	0	0
1548	0	34.8	0	67.05	0	0
1549	0	5.6	0	10.9	0	0
1551	0	6.25	0	5.35	0	0
1553	0	2.5	0	3.6
1555	0	25.6	0	30.75	0	0
1556	0	29.2	0	39.95	0	0
1557	0	49.35	0	64.45	24	0
1558	0	10.95	0	12.5	0	0
1559	1	221.65	1	227.7	7	0
1562	0	1.95	0	9.65	0	0
1565	0	51.15	0	50.9	0	0
1571	1	72.25	0	11.95	2	0
1572	0	7.9	0	5.35
1573	1	154.25	1	168.55	0	0
1576	0	6.15	0	31.85
1577	0	15.95	0	23.7	0	0
1579	0	17.1	0	30.25	0	0
1580	0	8.25	0	23.1	0	0
1581	0	10.1	0	4.35	0	0
1582	0	27.65	0	36.95	0	0
1583	0	4.95	0	6.55	0	0
1584	0	6.65	0	7.75	0	0
1585	0	9.2	0	14.2
1586	0	3.4	0	6.2	0	0
1587					0	0
1588	0	4.05	0	5.05	0	0
1589	0	4.5	0	14.8	0	0
1591	0	6.25	0	26.45	0	0
1592	0	8.5	0	21.75	0	0
1593	0	58	0	52.1	0	0
1594	0	40.35	1	168.4	0	0
1595	1	1945.4	1	2597.2	110	326
1596					0	0
1600	0	10.05	0	4.7	0	0
1601	0	3.85	0	5.75	10	21
1602	0	11.9	0	31.85	0	0
1603	1	6118.45	1	5513.4	140	374
1604	1	69.1	1	1340.7	0	0
1605	1	1810.85	1	1503.65	80	231
1606	0	16.05	0	24.95	194	625
1607	1	189.5	1	286.65	0	0
1608	0	10.15	0	9.45	0	0
1609	0	30.65	0	6.55	0	0
1610	0	37.2	0	50.9	0	0
1611	1	707.55	1	863.3	0	132
1612	0	55.25	1	262.8	2	0
1613	1	168.75	1	82.75	0	0
1615	1	5113.8	1	5479.2	245	75
1616	1	238.15	1	210.1	26	137
1617					0	0
1618	0	8.15	0	23.4	0	0
1620	0	2.4	0	2.9	0	0
1621	0	30.8	0	18.7	0	0
1622	1	9693	1	9855.3	0	10
1623					0	0
1627	1	307.85	1	519.9	9	98
1628	1	213.1	1	220.55	5	13
1629	1	2432.85	1	2048.6
1630	0	15.35	0	14.25	0	0
1632	1	1975.6	1	1473.2
1633	1	1997.75	1	1075.75	46	3
1634	1	3214.25	1	3493.3	0	0
1635	1	1259.45	1	982.75	4	11
1636	0	6.5	0	5.7	115	28
1638	0	6.5	0	18.05	0	0
1639	1	139.2	1	132.55	0	0
1641	0	8.55	0	4.35	0	0
1642	1	750.45	1	841	42	33
1643	1	235.1	1	290.7	5	2
1644	1	11394	1	11997.6	27	32
1645	1	600.95	1	181.9	0	0
1646	1	381.5	0	44.5	0	0
1647	1	1013.65	1	1204.15	17	3
1649					3	0
1650	1	3393.2	1	4111.7	0	0
1652	1	1959.9	1	3109.6	649	462
1653	1	3036.4	1	2613.65	8	11
1654	1	5392.2	1	5457.9	16	38
1655	1	8946.05	1	10520.9	6	5
1656	1	3730.85	1	4154.4	0	4
1657	1	1788.35	1	1669.95	10	0
1659	1	183.45	1	197.3	0	0
1660	1	1584.7	1	1272.6	197	74
1662	1	454.55	1	408.65	20	15
1663	1	75.4	0	53	13	13
1664					13	13
1665	1	7371.25	1	5166.3	441	289
1666	1	2124.4	1	1776.9	7	0
1667	0	11.75	0	37.25	0	0
1668					0	0
1669	0	37.4	0	32.1
1670	0	20.8	0	44.65
1671	0	7.3	0	5	0	0
1672	0	6.15	0	7.3
1673	0	9.5	0	15.95
1674	0	14.75	0	21.35	0	0
1675	0	106.2	0	120.6	0	14
1676	1	430.6	1	545.35	5	14
1677	1	178.3	1	185.55	16	0
1678	1	555.9	1	242.75	14	0
1687	1	121.2	0	30.3	0	0
1690	1	658.7	1	314.55	12	2
1716	1	1534.45	1	1873	58	65
1717	1	393.1	1	294.7	3005	2762
1718	1	2843.65	1	1847.45	4	22
1719	1	2169.8	1	1891.75	41	348
1720	0	9.65	0	14.4
1723	1	168.45	1	120.2	13	31
1725	1	682.75	1	864.85	29	169
1727	1	1661.75	1	1292.65	0	0
1728	1	6830.9	1	4951.6	3	0
1729	1	414.4	1	541.05	0	0
1730	1	159.7	1	329	17	7
1731	0	29.85	0	7.4	0	0
1733	1	200.3	1	260.75	0	0
1734	0	25.85	0	36.05	0	0
1735	0	66.7	1	132.6
1736	1	2271.65	1	1966.95	81	29
1737	1	1686.9	1	1642.4	147	85
1738	1	7372.9	1	10275.6	641	352
1739	1	1437.35	1	1225.15	6	0
1740	0	16.4	0	36.7
1741	1	555.6	1	530.55	0	26
1742	0	12.5	0	6.25	0	0
1743	1	804.7	1	624.85	0	0
1744					0	0
1745	0	6.85	1	124.4	0	0
1746	0	21.4	1	85.85	0	0
1747	0	6.05	0	26.45	0	0
1748	0	19.55	0	13.05
1749	0	7.8	0	2.55	0	0
1755	0	74.1	0	48.75	0	0
1756	0	16.9	0	17	0	0
1757	0	30.45	0	9.95	0	0
1758	0	10.5	0	11.4	0	0
1759	0	14.7	0	34.85	0	0
1760	0	44.4	0	48.1	0	0
1761	0	25.8	0	38.55	0	0
1762	1	113.85	0	50.5
1763	1	236.9	1	136.6	34	3
1764					0	0
1767	1	69.55	1	142.95	7	0
1768	0	20.8	0	5.35	0	0
1769	0	6.15	0	3.25	0	0
1770	0	22.9	0	51.9	0	0
1773	0	93.7	0	84	0	0
1774	1	383.85	1	353.4	0	0
1775	0	6.55	0	12.3	0	0
1776	0	11.3	1	109.35	0	0
1777	1	806.45	1	1005.4	0	0
1778	1	664.9	1	637.85	109	34
1780	0	12.9	0	26.75	0	0
1781	1	2265.35	1	2254.2	36	0
1783	1	3538.9	1	1766	76	15
1785	0	24.4	0	22.35	0	0
1786	1	763.55	1	722.25	184	202
1787	1	104.45	1	104.35	7	5
1788	1	228	0	92	8	5
1789	1	141.2	0	133.7	46	51
1791	0	26.35	0	22.3	0	0
1793	1	161.65	1	218.2	1	0
1794	0	2.5	0	3.9	0	0
1795	0	16.95	0	4.15	0	0
1796	0	59.6	0	70.35	0	0
1797	1	129.9	1	164.4	0	0
1798	1	422.65	1	467.6	125	26
1800	0	7.2	0	7.15	0	0
1801					20	24
1802	1	161.65	1	180.5	17	7
1803	0	6.9	1	1728.15	1	10
1804	0	2.3	0	20.5	0	0
1805	0	3.45	0	11.9	0	0
1806	0	3.8	0	1.65	0	0
1807	0	7.3	0	15.1	0	0
1808	1	705.9	1	424.1	12	0
1809	0	1.4	0	10.35	3906	2603
1810	1	2544.55	1	2432.45	0	15
1811	0	4.35	0	7.65	0	0
1812	0	3.1	0	2.15
1813	0	38.9	0	57.95	206	239
1814	0	0.85	0	8.85
1815	0	2.45	0	7.1	0	0
1816	0	35.2	0	61.7	0	0
1819	1	221.55	1	181.9	109	8
1820	0	37.35	1	58.1	0	13
1821	0	14.55	0	40.1	12	0
1822	1	113.25	0	22.1	78	58
1823	0	6.85	0	6.1	0	0
1824	1	1916.4	1	1174.65	56	0
1825	0	46.8	0	15.15	39	0
1826	0	8.65	0	4.5	0	0
1827	1	415.9	1	378.7	24	6
1828	0	4.8	0	5.25	0	0
1829	1	2723.05	1	1984.3	81	1
1830	0	2.45	0	12.65	0	0
1831	1	850.3	1	2089.4	55	149
1832	1	1979.45	1	3894.3	3032	2710
1833	0	10.55	0	5.45	0	0
1834	0	45.75	0	72.4
1836	1	547.2	1	623.9	47	48
1837	1	191.15	0	30.25	11	0
1838	0	17.85	0	30	0	0
1839	1	266.25	1	280.3	0	0
1840					0	0
1841	1	744.35	1	782	60	77
1842	0	6.3	0	9.7	0	0
1843	1	1303.95	1	2434.3	20	0
1844	0	93.85	0	89.95	0	0
1845	1	591.15	1	647	68	15
1846	1	104.7	1	144.45	9	0
1847	0	51.5	0	58.85	0	0
1848	0	2.35	0	4.75	0	0
1849	1	129.15	1	150.4	5	3
1850	1	92.4	0	23.15	0	0
1852	0	53.55	0	82.6	0	4
1854	1	5497.9	1	4195.25	449	426
1855	1	224.6	1	264.75	0	0
1856	1	252.2	1	236.85	29	8
1857	1	319.55	1	346.9	0	0
1859	1	1979.2	1	2202.55	28	0
1861	1	759.05	1	1053.4	86	106
1869	1	113.25	0	33.4	0	1
1870	0	40.5	0	24.5	6	3
1871	1	494.5	1	429.15	12	17
1874	0	308.65	0	332.95	0	0
1875	1	212.75	1	139.95	46	40
1876	1	407.4	1	362.25	0	0
1877	1	118.35	1	117.6	0	0
1879	0	8.25	0	19.2	0	0
1880	0	6.3	0	16.15	0	0
1889	0	11.25	0	11.8	0	0
1890	0	44	0	56.05	0	0
1891	1	3919.6	1	3697.4	0	0
1892	1	5095.9	1	5102.3	7	16
1893	0	55.2	0	47	0	0
1894	1	1246.9	1	1360	39	107
1896	1	103.3	1	73.55	0	0
1901	0	2.85	0	13.8	0	0
1902	0	42.8	0	79.45	0	4
1903	1	209	1	861.55	0	0
1906	0	12.7	0	24.8	0	0
1907	0	67.7	0	8.25
1908	0	11.2	0	20.35	0	0
1909	0	16.6	0	33.55	0	0
1910	0	17.25	0	12.05	0	0
1911	1	218.55	0	121.1	5	0
1912	1	429.25	1	415.8	4	0
1915	1	24306.9	1	23276	2886	945
1917	1	4298.05	1	2024.55	0	0
1933	1	10195.6	1	9806.9	662	401
1936	1	6586.45	1	5879.05	667	487
1937	1	12458	1	11432.9	1489	1156
1938	1	12271.4	1	10933.9	4	0
1939	1	773.95	1	1086.4	30	66
1942	1	1452.95	1	2374.75	0	0
1943	0	17.45	0	19.25
1944	0	249.15	0	109.5	0	0
1945	1	217.1	1	276.35	3	24
1946	0	50.1	0	53.15	0	0
1947	0	31.9	0	64.35	0	0
1948	1	1611.1	1	319.05	31	0
1949	0	40.7	0	60.35	0	0
1950	1	148.45	1	510.85	30	0
1951	1	64.95	0	61.1	0	0
1952	1	210.6	1	232.7	0	0
1953	0	11.7	0	39.4	0	0
1954	1	111.4	0	78.15	0	0
1955	1	374.65	1	379.75	15	0
1956	1	231.05	1	349.8	43	65
1958	0	16.65	0	4.7	0	0
1959	0	5	0	5.45	0	0
1960	0	27.75	0	21.9	0	0
1961	0	10	0	17.2	0	0
1962	1	182.05	1	119.95	6	0
1964	1	2750.3	1	2245.85	409	115
1965	1	4122.5	1	3930.15	168	119
1967	1	1805.75	1	1680.55	110	62
1968	1	4966.85	1	4818.8	182	65
1969	0	26.9	0	87.5	0	0
1973	1	13081.8	1	12707.5	0	19
1974	1	13715.5	1	8594.35	213	64
1975	1	5722.25	1	5749.85	224	164
1977	1	3317.85	1	2410.15	383	158
1978	1	1285.25	1	1466.1	116	126
1979	1	780.3	1	905.1	47	12
1981	1	1247.9	1	1242.6	40	89
1982	1	11511.4	1	10754.2	990	169
1983	1	8053.15	1	7849.65	314	179
1984	1	3595.75	1	2939.4	12	28
1990	0	5.6	0	5.15
1991	0	4.4	0	17.75	0	0
1992	0	8.2	0	9	0	0
1993	1	88.45	1	69.75	0	0
1994	1	4089.9	1	3985.7	55	0
1995	0	2.5	0	2.1	0	0
1996	0	10.1	0	14.1	0	0
1997	1	381.65	1	513.7	8	0
1998	1	451.15	1	491.9	1	10
1999	1	220.3	1	329.85	6	50
2000	0	56.05	1	81.1	0	4
2001	1	91.35	1	837.75	0	0
2002	1	223.2	1	113.1	0	0
2004	1	300.75	1	221.8	3	0
2005	0	38.75	1	61.6	3	31
2006	0	7.4	0	14	0	0
2009	1	332.65	1	262.3	11	0
2010	1	276.25	1	252.25	0	0
2011	0	83.8	0	65.15	0	0
2012	0	13.8	0	30.9	0	0
2013	1	242.9	1	197.8	40	0
2014	0	8.6	0	8.3	0	0
2015	0	18.65	0	18.55	0	0
2016	0	9.4	0	43.7	0	0
2017	1	1720.05	1	1112.95	21	136
2018	0	10.1	0	4.25	0	0
2019	0	2	0	35.25	0	0
2020	1	67.8	0	62.05
2021	1	663.4	1	547.55	21	14
2022	0	2.9	0	10.4	0	0
2023	1	5298.75	1	6379.7	1700	1119
2025					0	0
2026	1	213.45	1	161.9	10	4
2027	1	132.1	1	94.5	3	17
2028	0	12.65	0	17	0	0
2029	1	2374.55	1	2495.15	30	5
2030	1	128.75	1	93.1	6	30
2033	1	157.65	1	241.5	0	0
2034	1	62.15	1	86.05	0	0
2035	1	963.35	1	1028.9	21	5
2036	1	115.7	1	91.7	7	0
2037	0	31.5	1	423.3	0	0
2038	0	21.3	0	26.6	0	0
2039	1	136.8	1	99.1	0	0
2040	1	5523.9	1	4519.2	0	0
2041	0	6.55	0	32.55	0	19
2042	0	13.15	1	557.05	4	0
2043	0	4.85	0	4.5	0	0
2044	0	19.3	0	5.25	0	0
2045	1	104	0	28.55	13	0
2046	0	3.65	0	3.85	0	0
2047	0	16.1	0	33.1	0	0
2048	1	69.9	0	10.9	0	0
2049	0	151.3	0	115.2	0	0
2050	1	189.05	1	212.1	0	0
2051	0	44.6	1	89.15	0	0
2052	1	1729.1	1	2838.2	0	0
2053	1	810.1	1	409.25	37	55
2054	1	176.45	1	162.95	4	0
2055	1	259.15	1	175.75	0	0
2056	0	26.65	0	5	0	0
2057	1	121.15	1	189.3	2	13
2058	1	6390.05	1	7185.9	365	522
2059	1	467.65	1	321.55	0	0
2060	1	2067.3	1	2302	189	76
2063	1	472.4	1	459.3	84	177
2064	1	535	1	561.4	13	102
2065	1	1501.2	1	2091.7	86	30
2066	0	28.8	0	18.75	0	0
2067	1	382.9	1	556.4	5	123
2068	0	27.15	0	35.9	0	0
2069	0	28.45	0	20.75	0	0
2070	0	2.25	0	2.1	0	0
2071	1	425.6	1	235.85	30	11
2072	0	47.6	0	28.35	0	0
2073	1	247.15	1	324.6	22	7
2074					13	0
2077	1	76.25	1	101	0	0
2078	0	12	0	16.8	0	0
2079	1	9361.1	1	9725.4	416	578
2081	0	59.7	0	37.05
2091					87	709
2098	1	4125.65	1	3502.95	228	257
2099	0	19.7	0	12.85	0	0
2100	0	6.75	0	15.95	96	67
2101	1	299.05	1	424.05	825	653
2103	0	5.5	0	17.8
2104	0	21.65	0	25.85	0	0
2107	1	3584.55	1	3631.9	30	10
2108	1	8681.4	1	9136.8	383	176
2109	1	2255.4	1	2388.85	245	608
2110	1	1169.3	1	1715.8	92	5
2113	0	14.4	0	8.1	0	0
2114	0	23.45	1	104.7	0	0
2115	1	1060.35	0	1.5	27	0
2116	0	44.45	0	61.35	0	0
2117	0	37.05	1	70.65	0	0
2118	0	4.3	0	3.1	0	0
2119	0	42.1	0	27.4	0	0
2120	1	138.55	1	151.5	0	37
2121	1	114.45	0	36.8	0	0
2122	0	36	0	19.9	0	0
2123	0	15.55	0	12.3	0	0
2124	0	12.5	0	4.35	0	0
2125	0	24.7	0	5.9	11	0
2128	0	6.5	0	8.75
2130	1	1881.1	1	2909.15	391	228
2131	1	175.1	1	150.4	12	0
2132	1	532.45	1	506.7	59	14
2134	0	16.75	0	25.3	0	0
2135	1	420	1	539.7	26	11
2137	0	43.45	0	24.75	3	42
2138	0	6.3	0	15.25
2139	0	43.25	0	19.9	0	0
2140	1	704.05	1	547.65	13	61
2145	1	280.3	1	279.2	0	4
2146	1	561	1	546	25	108
2147	0	3.85	0	10.2	0	0
2149	1	157.2	0	31.45	0	0
2150	1	1560.3	1	1912.2	0	0
2151	0	7.9	0	26.55	0	0
2152	0	13.4	0	16.2	338	148
2153	1	80.1	0	64.3	0	0
2155	0	7.25	0	13.65
2157	1	1102.6	1	640.3	17	0
2158	0	11.7	0	29.45
2159	0	16.85	0	30.85	0	0
2160	0	12.1	0	2.05	0	0
2161	1	721.6	1	757.5	7	112
2162	0	14.05	0	25.9	0	0
2165	0	12.4	0	2.85
2166					55	114
2167	0	22.6	0	5.2	0	0
2168	0	11.05	0	32.8	0	0
2169	0	17.05	0	5.95	0	0
2170	0	43.65	0	51.2	0	0
2171	0	17.2	0	27.35	0	0
2172	0	45.7	1	113.4
2173	0	7.45	0	28.75	0	0
2175	0	9.65	0	10	4	0
2176	1	132	1	133.3	0	0
2177	1	514.5	1	310.75	0	0
2178	1	182.35	1	219.6	0	62
2180	1	5206.15	1	5704.3	86	33
2181	1	3610.3	1	3125.85	115	51
2182	0	3.55	0	2.7	6	0
2184	1	569.4	1	383.05	0	0
2185	1	116.1	0	11.15	0	0
2186	1	456.7	1	498.4	138	91
2188	1	707.9	1	1009.7	6	0
2189	1	541.85	1	426	13	203
2191	0	14	0	43.9	0	0
2192	0	25.25	0	53.35	57	110
2193	1	564.1	1	416.6	0	0
2194	1	486.55	1	508.6	13	328
2195	1	742.15	1	666.45	81	48
2196	0	31.35	0	4.95	0	0
2197	1	12627.3	1	13276.1	27	770
2199	0	10.5	0	6.55	0	0
2200	0	2.95	0	52.8	4	0
2201	0	14.4	0	23.65	0	0
2202	0	1.75	0	8.75	187	617
2203	0	31.8	0	35.75	0	0
2204	0	9.6	0	14.7	0	0
2205	0	21.45	0	23.8	0	0
2206	0	11.4	0	6.45
2207	0	11.45	0	3.15	0	0
2208	0	3.2	0	5.4	0	0
2209	0	1.8	0	29.3	0	0
2212	0	17.9	0	9.75	0	0
2213	0	23.8	0	30.2	0	0
2214	0	13.9	0	21.55	0	0
2215					0	0
2217	0	7.85	0	13.45	0	0
2218	1	265.15	1	433.3	7	24
2219	0	19.2	0	22.8
2220	0	5.65	0	14.55
2222	1	7119.95	1	7356.15	503	347
2224	1	1935.8	1	2031.4	102	564
2230	1	2389.1	1	2690.7	225	12
2232	1	238.45	1	268.2	35	10
2235	1	3965.15	1	3477.7	229	44
2237	1	1536.05	1	920.65	15	6
2239	1	91.45	1	75.4	3	0
2241	0	99.45	0	114.9	22	4
2242	0	4.15	0	6.7	0	0
2243	0	25.95	0	38.95	0	0
2244	0	8.5	0	5.55	8	7
2245	1	115.3	1	101.85	38	99
2246	0	2.35	0	1.9	0	0
2247	0	22.8	0	4.15	17	0
2248	0	6	0	14.7
2249	0	10.8	0	26.85
2250	0	21.3	0	36.4	0	0
2251	0	32.85	0	50
2252	0	1.05	0	10.35	16	0
2253	0	2.35	0	21.1
2254	0	5.25	0	34.6	0	0
2255	0	15.6	0	23
2256	0	13.55	0	3.9	0	0
2257	0	3.55	0	3	0	0
2258	1	378.7	1	1293.45	20	28
2259	0	12.25	0	17.8
2260	1	103	0	53.2	0	0
2261	1	410.45	1	422.1	2	0
2262	0	6.05	0	26.05	0	0
2263	1	149.3	1	172.7	0	0
2264	0	26.4	0	45.4	0	0
2266	1	198.7	0	180.7	0	0
2267	0	55.5	0	34.2	0	0
2268	0	27.35	0	11.6	0	0
2271	1	4078.5	1	4417.6	423	780
2272	0	24.45	0	31	1	0
2273	0	4.6	0	24.7	0	0
2274	0	14.95	0	23.4	0	0
2275	0	25.2	0	52.7	0	0
2277	0	9.05	0	32.8	0	0
2280	1	1524.6	1	1244.25	532	289
2281	0	14.3	0	6.6	0	0
2286	1	793.55	1	905.2	50	228
2287	1	4130.35	1	4710.85	116	47
2288	1	2746.95	1	1963.65	2	66
2289	1	1412.65	1	1141.6	33	16
2290	0	1.35	0	9.8	0	0
2291					0	0
2292					0	0
2294	0	18.9	0	24.7	0	0
2295	0	28.25	0	54.05	0	0
2296	0	29.5	0	27.45	0	0
2297	1	95.55	0	17.15
2298	0	31.65	0	14.85
2299	0	4.55	0	8.2	0	0
2301	0	5.6	0	6.2	0	0
2302	0	12.25	0	31.35	0	0
2303	0	3.1	0	20.2
2304	0	19.75	0	4.4	0	0
2305	1	228.9	1	244.6	20	91
2306	0	8.25	0	14.2
2307	0	2.75	0	25	0	0
2308	1	105.05	1	91.6	0	0
2309	1	568.35	1	340.65	10	0
2311					0	0
2312	0	10	0	1.6
2313	0	18	0	42.9	0	0
2314	1	380.3	1	459	0	0
2315	0	9.2	0	17.4	0	0
2316	1	152.65	1	151.2	233	96
2317	1	443.3	1	1224.4	11	180
2318	0	54.7	0	32.9	0	0
2319	1	374.6	1	291.7	0	93
2321	0	4.1	0	1.9	700	867
2322	0	4.95	0	20.5	3	0
2323	0	2.4	0	4	0	0
2324	0	4.75	0	5.8	0	0
2326	0	5.95	0	3.65	0	0
2327	0	40.35	0	43.45	0	0
2328	0	3.6	0	11.3	0	0
2329	0	90.45	1	135.5	0	0
2330	1	78.9	0	30.6	2	0
2331	1	53.55	1	68.95	0	0
2332	1	1417.9	1	1265.25	42	8
2334	0	4.05	0	16.75	0	0
2335	1	1949.55	1	1438.55	1512	1389
2339	1	3749.15	1	2975.6	31	27
2342	1	238.05	1	255.1	0	0
2346	1	17184.5	1	19013.5	664	213
2348	0	47.55	0	44.75	0	0
2350	0	20.35	0	63.35	0	0
2352	0	10.5	0	33.25	0	0
2353	0	14.05	0	22.85	0	0
2354	0	3.15	0	5.5	0	0
2355	1	306.5	1	289.5	25	6
2356	0	195.45	1	204	0	0
2357	0	9.75	0	17.7	0	0
2358	0	19.75	0	39.65	0	0
2359	0	3.4	0	3.15	0	0
2395	1	536	1	532.5	7	40
2444	1	56.45	0	49.6	0	0
2475	1	102.1	1	138.5	74	29
2483	1	1243.65	1	1633.05	69	103
2487	0	7.75	0	18.2	98	0
2488	0	8.95	0	7.9
2491	1	362.55	1	119.3	0	0
2492	0	5.35	0	4.8
2494	0	0.65	0	10.5	0	0
2495	1	23947.8	1	26852	19	233
2507					0	84
2512	1	7510.65	1	9721.3	10	22
2515	1	138.9	0	12.4	4	0
2516	0	3.55	0	9.05	0	0
2517	1	785.65	1	902.9	0	0
2519	1	866.4	1	996.9	4	5
2520	0	14.15	0	13.4	0	0
2521	1	1262	1	898.35	449	259
2523	1	89.55	1	144.55	12	0
2524	0	28.75	0	33
2525	0	32.6	0	37.35	0	0
2526	0	21.65	0	21.2	11	0
2527	0	25.6	0	32
2528	0	58.1	0	82.15
2529	0	1.35	0	3.15	0	0
2530	1	356.7	1	270.4	7	5
2531	1	458.15	1	567.95	29	144
2532	0	4.3	0	7.75	0	0
2533	0	15.65	0	6.9	0	0
2534	1	64.25	1	135.75	251	142
2535	0	26.7	1	70.75	0	0
2537	1	399.55	1	313.65	12	33
2538	0	0.9	0	7.6
2539	1	268.3	1	175.3	0	0
2542	1	179.9	1	302.95	0	0
2543	1	5919.5	1	10438.3	167	591
2547	1	5278.5	1	5377.5	11	0
2548	1	137.5	0	71.7	3	8
2549	1	184.9	1	124.95	0	0
2550	1	89.75	1	78.95	5	0
2551	1	420.95	1	683.6
2553	1	515.85	1	542.85	27	1
2554	0	0.85	0	3.55	0	0
2555	0	2.9	0	16.85	0	0
2556	0	6.2	0	9.45	0	0
2557	0	6.5	0	17.6	0	0
2558	0	22.2	0	3.1	0	0
2559	0	2.8	0	4.75	0	0
2560	0	16.4	0	17.55	0	0
2561	0	24.35	0	6.85
2562	1	860.85	1	1119.35	11	63
2563	0	2.55	0	3.75	0	0
2564	0	5.55	0	9.4	0	8
2565	0	1.5	0	26.7	0	0
2566	0	2.35	0	14.95	0	0
2567	0	4.4	0	2.2	0	0
2568	0	2.7	0	2.95	0	0
2569	0	1.15	0	15.1	0	0
2570	0	32.25	0	63.95
2571	0	10.05	0	32.4	0	16
2572	0	10.05	0	3.25	0	0
2576					167	591
2577	1	6148	1	9711.7	167	591
2578					167	591
2579					167	591
2580	1	540.2	1	471.8	0	0
2581	0	24.65	1	758.95	0	0
2582	1	256.9	1	294.15	0	0
2583	1	111.7	0	54.75	0	9
2584	0	18.4	0	49.05
2585	1	839.85	1	1207.35	53	10
2587	0	3.7	0	6.65
2588	1	207.2	0	9.1	10	0
2589	1	4380.8	1	3313.1	1146	834
2590	1	887.1	1	937.5	2	5
2591	1	2308.5	1	1527.75	14	0
2592	1	456.8	1	437.85	5	14
2593	1	533.1	1	341.05	42	48
2595					5	3
2596	0	17.5	0	16.5	0	0
2597	1	18609.5	1	20110.8	0	7
2599					0	0
2615	0	12.75	0	6	0	0
2617	1	3942.35	1	3965	818	269
2618	1	916.7	1	1202.7	66	42
2619	0	36.35	0	3.85	0	0
2620	0	29.8	1	168.05	0	0
2621	0	28.8	0	8.35	0	0
2622	1	102.85	0	7.3	0	0
2623	0	14.55	0	46.45	0	0
2624	1	994.85	1	871.65	28	90
2625	0	15	0	14.5	0	0
2626	0	12.95	0	5.35	0	0
2627	1	195.35	1	139.8	0	0
2628	0	2.9	1	96.9	2	0
2629	1	357.15	1	352.45	10	186
2631	1	3560.3	1	3214.7	268	178
2632	1	1716.25	1	1823.9	56	0
2633	0	3.5	0	4.85	0	0
2634	1	89.55	0	22.8	0	0
2635	1	140.35	0	36.35	3	0
2637	0	4.55	0	2.95	0	0
2638	0	8	0	113.1	0	5
2639	1	232.25	1	249.6	4	1
2641	0	19.95	1	195.7	0	11
2642	0	26.75	0	33.95
2643	1	1230.25	1	1332.5	23	33
2644	1	624.45	1	1168.95	0	0
2645	0	2.25	0	3.55	0	0
2646	0	34.45	0	13.5	0	0
2647	1	715.05	1	893.6	8	586
2648	1	277.2	1	321.15	0	28
2649	0	20.65	0	21.2	0	0
2650	1	326.2	1	437.5	29	0
2651	1	512.3	1	294.7	0	0
2652	0	13.25	0	8.15
2653	1	4373.15	1	2477.65	751	454
2657	0	57	0	9.5	0	0
2658	0	14.15	0	16.95
2660	0	0.9	0	2.2
2661	1	77.15	1	122.85
2662	0	27.3	0	20.55	0	0
2664	1	768.9	1	527.15	0	0
2665	1	8638.4	1	7014.35	113	67
2668	0	30.95	0	28.15
2669	0	31.05	0	38.1	0	0
2670	0	5.75	0	11.35	0	0
2671	1	138.7	1	199.8	0	3
2672	0	7.15	0	9.3
2673	1	1399.55	1	1588.7	172	93
2674	0	22	0	16.45	0	0
2675	0	5.45	0	5.8	0	0
2676	0	4.25	0	17.7	0	0
2677	1	736.2	1	1062.85	35	41
2678	1	131.4	1	315.6	0	30
2683	1	958.1	1	772.4	82	87
2686	1	80.4	1	78.05	0	22
2687	0	3.15	0	4	0	0
2688	0	8.2	0	13.9	0	0
2689	0	2	0	3.3	0	0
2690	1	909.6	1	470.8
2691	0	20.15	0	25.4	0	0
2692	0	11.75	0	6.1	0	0
2693	0	33.45	0	14.25
2694	0	12.85	0	15	0	0
2695	0	20.9	0	12.4
2696	0	10.1	0	20.15	0	0
2697	0	7.95	0	7.1	0	0
2700	0	4.05	0	10.7
2701	0	10.3	0	19.9	9	98
2702	0	14.5	0	7.75	0	0
2703	0	16.85	0	34.6
2705	0	30.5	0	40.35	0	0
2706	0	15.1	1	175.95	0	0
2707	0	35.45	0	61.2	0	0
2709	0	5.7	0	3.8	0	0
2710	1	208.35	1	188.5	43	0
2712	0	16.3	0	45.75	0	0
2713					0	0
2717	1	606.35	1	490.7	0	0
2719	0	34.05	1	131.25	0	15
2720	1	689.9	1	729.7	32	69
2729	1	1007.2	1	1491.85	4	10
2730	1	2026.5	1	1429	15	0
2731	1	301.8	1	122.4	0	0
2733	1	1069.2	1	1042.65	42	35
2734	1	729.15	1	826.95	14	37
2735	0	25.25	0	22.45	0	0
2736	0	33.35	0	24.5
2737	0	32.85	0	32	12	0
2738	0	6.35	0	8.8	0	0
2739	1	8620.4	1	5280.5	31	140
2740	0	14.95	0	7.75
2741	0	8.05	0	34.9
2742	0	4.95	0	20.25	0	0
2743	0	5.7	0	12.45	0	0
2744	1	659.85	1	768.75	25	42
2745	1	872.65	1	574.45	7	18
2746	1	1985.1	1	2415.7	105	228
2747	1	993.55	1	1360.55	64	209
2752	1	2899.85	1	4191.95	11	133
2760	1	1314.1	1	1496.25	14	138
2762	1	251.1	1	259.9	0	0
2764	1	3185.15	1	4146.05	66	99
2765	0	18.45	0	31.05
2766	0	4.3	0	76.95	0	0
2767	1	764.8	1	514.4	0	0
2768	1	731.35	1	602.6	4	0
2769	0	17	0	18.35	0	0
2770	0	36.45	1	843.55	10	1
2771	0	120.5	0	149.75	0	0
2773	1	2417.7	1	2076.4	43	55
2774	1	1529.6	1	1174.65	25	8
2775	0	7.75	0	29.3	0	0
2776	0	99.3	0	29.3	0	0
2778	1	8305.3	1	8212.35	216	27
2779	0	4	0	10	0	0
2780	0	30.85	0	24.4	0	0
2781	1	163.65	1	129.9	1	9
2782	1	3828.7	1	3452.15	456	181
2783	1	814.5	1	969.1	0	0
2784	0	38.6	0	40.4	11	0
2785	0	53.7	0	65.15	0	0
2786	1	75.6	1	117.2	0	0
2787	1	8718.65	1	5185.75	509	310
2788					0	0
2790	1	5174.65	1	3391.4	3	0
2791	0	1.7	0	17.2	0	0
2792	0	4.5	0	3.05	0	0
2793	0	4.65	0	5.6	0	0
2794	0	25.6	1	145.7	0	0
2796	0	18.7	0	4.6	0	0
2797	0	24.05	0	24.35
2798	0	7.3	0	7.05
2799	1	2007.15	1	2783.55	114	432
2800	1	328.75	1	399.8	0	37
2801	1	308.95	1	302.1	10	15
2802	1	512	1	736.9	95	53
2803	1	861.2	1	447.1	220	42
2804	1	773.1	1	966.3	196	130
2805	1	1149	1	1771.45	0	33
2806	1	2527.25	1	1957.25	0	0
2810	1	204.15	1	228.75	5	0
2811	0	47.85	0	52.75	0	0
2812	0	22.35	0	6.3
2813	0	3.05	0	3
2814	0	2.5	0	2.85
2815	0	8.25	0	10.05
2817	0	81.7	0	64.85	0	0
2819	0	15.45	0	2.95	0	0
2820	1	661.5	1	1077.95	6	0
2821	1	2005.6	1	3229.9	122	233
2822	0	9.45	0	5.65	0	0
2823	0	6.45	0	14.75	0	0
2824	1	85.45	1	78.85	115	52
2825	0	43.1	1	70.7	0	0
2826	0	7.3	0	8.45	0	0
2827	0	7.4	0	16.95	0	0
2828	0	11.7	0	22.3	0	0
2829	0	6.05	0	10.35
2830	0	34.15	0	38.75	0	0
2831	0	5.05	0	8.25	0	0
2832	0	12.75	0	21.05
2833	0	5.95	0	8.85	0	0
2834	0	2.9	0	14.2
2835	0	27.7	0	20.5	0	0
2837	0	150.25	0	106.85
2838	0	24.85	0	14.65
2840	0	1.45	0	12.9	0	0
2841	0	5.6	0	21	0	0
2842	0	73.35	0	22.25	4	0
2843	0	17.1	0	9.85
2844					8	0
2845	0	1.85	0	0.55	0	0
2846	0	19.55	0	6.05	0	0
2847	0	3.65	0	5.95	0	0
2848	0	15.25	0	17.6
2849	0	4.4	0	14.25	0	0
2850	1	927.7	1	126.95	0	0
2852	1	133.75	0	4.15	0	0
2853	0	9.7	0	4.35
2854	0	16.5	0	6.7	0	0
2857	0	9.95	0	31.9	0	0
2859	0	32.65	0	18.95	0	0
2861	0	5.2	0	5.35	0	0
2862	0	8.1	0	7.6
2863	0	3.6	0	14.6	0	0
2864	0	1.1	0	11.15	0	0
2865					0	0
2866	0	20.6	0	10.7
2867	0	21.5	1	173	2	3
2868	0	7.45	0	2.8	0	0
2869	0	13.65	0	11.05	0	0
2870	1	136.8	1	72.2	8	5
2872	1	7145.05	1	7070.25	165	429
2873	1	432.05	1	377.75	0	0
2874	1	172.5	1	223.7	0	0
2875	0	41.8	0	90.2	0	0
2876	1	5015.1	1	3582.85	2715	2248
2877	0	21.65	0	18.1	0	0
2878	0	38.2	0	58.4	0	3
2879	1	4667.9	1	3827.45	0	0
2880	0	13.15	0	18.2
2882					0	0
2884					0	0
2885	1	972.5	1	997.7	7	39
2886	0	35.15	0	58.55	0	5
2887	1	7515.2	1	7657.55	251	482
2888	1	109.55	0	57.7	3	0
2889	1	156.05	1	106.2	0	0
2890	0	1.75	0	11.75	0	0
2891	0	4.5	0	15.05	0	0
2892	0	13.4	0	2.75	0	0
2893	0	7.3	0	0.5	0	0
2894	0	41.2	0	62.95	0	0
2895	0	5.15	0	5.6
2896	1	303.6	1	327.05	6	0
2897	1	88.65	0	37.2	0	0
2898	0	65	0	30	0	0
2899	0	2.35	0	8.15	12	0
2900	0	4.1	0	29.25
2901	0	25.1	0	26.6	0	0
2902	0	8.55	0	36.25
2903	0	28	0	36.15	0	0
2904	0	17.2	0	20.7
2905	1	57.65	0	23.6	0	26
2906	0	2.9	0	19.25	0	0
2907	1	628.3	1	374.7	0	0
2908	0	4.8	1	208.5	0	0
2909	1	576.3	1	575.9	50	24
2911	0	22.2	0	18.7	0	0
2912	0	8	0	12.2	0	0
2913	0	2.9	0	10.6	0	0
2914	0	16.05	0	6.55	0	0
2915	0	25.4	0	55.3	0	0
2916	0	36.25	0	55.9	0	0
2917	0	11.65	0	7.15	0	0
2918	0	2.6	0	4.3	0	0
2919	0	18.6	0	20.95	0	0
2920	0	9	0	1.9	0	0
2921	0	4	0	8.75	0	0
2922	0	1.4	0	7.4	0	0
2923	1	8793.25	1	7751.75	15	0
2925	0	67.75	0	47.7
2926	1	3375.9	1	2213.35	107	196
2928	0	1.4	0	2.6
2931	1	150.45	1	172.4	0	0
2932	1	2493.7	1	2471.1	6	6
2934	1	122.25	0	4.25	0	8
2935	1	3170.7	1	1760.75	595	162
2936	1	1966.6	1	1586.65	3	0
2937	1	1141.3	1	937.55	23	342
[truncated: 17,953 more rows]
