# Supplementary material for: Application of affymetrix array and massively parallel signature sequencing for identification of genes involved in prostate cancer progression
Source: BMC Cancer. 2005 Jul 22;5:86. doi: 10.1186/1471-2407-5-86 (PMC1187880; doi:10.1186/1471-2407-5-86)
Supplement: Additional File 3 — C4-2 specific genes. Genes determined to be unique to C4-2 cells by Affymetrix signal and MPSS tpm. Gene expression was tested by RT-PCR, and PLD1, ACAS2L, CA1, ITM2A, CA9, CARD14, GPR54 were detected in C4-2 and not in LNCaP. Columns contain the following data: GeneID (NCBI GeneID), X_S (Affymetrix raw signal), X_tpm (MPSS tpm), X_RT (RT-PCR result, positive + or negative -), where X = cell line. Cell lines are labeled as follows: LN = LNCaP and C42 = C4-2. [file 1471-2407-5-86-S3.xls]

## Sheet: Sheet1
GeneID	LN_S	C42_S	LN_tpm	C42_tpm	C42_RT	LNCaP_RT	SYMBOL	GENENAME
5337	19.1	640.75	0	198	+	-	PLD1	phospholipase D1, phophatidylcholine-specific
30848	6.15	934.35	0	159	+	+	CTAG1	cancer/testis antigen 1
1485	20.1	707.65	0	159	+	+	CTAG2	cancer/testis antigen 2
54886	15.75	1127.6	0	107	+	+	PRG-3	plasticity related gene 3
54441	15.9	123.65	0	77	+	+	DKFZP434A0131	DKFZp434A0131 protein
5099	9.95	543	0	70	+	+	PCDH7	BH-protocadherin (brain-heart)
4638	10	354.25	0	60	+	+	MYLK	myosin, light polypeptide kinase
84532	13.05	192.35	0	55	+	-	ACAS2L	acetyl-Coenzyme A synthetase 2 (AMP forming)-like
759	37.45	1792.95	0	46	+	-	CA1	carbonic anhydrase I
9148	66.55	159.8	0	41	+	+	NEURL	neuralized-like (Drosophila)
390	9.15	706.85	0	34	+	+	ARHE	ras homolog gene family, member E
51131	3.3	319.1	0	23	+	+	PHF11	PHD finger protein 11
9452	9.15	556.15	0	20	+	-	ITM2A	integral membrane protein 2A
79961	4.4	128.85	0	20	+	+	FLJ22457	hypothetical protein FLJ22457
23111	19.45	4518.6	0	19	+	+	SPG20	spastic paraplegia 20, spartin (Troyer syndrome)
2719	34.05	131.25	0	15	+	+	GPC3	glypican 3
7036	45.35	158.55	0	14	+	+	TFR2	transferrin receptor 2
6281	11.7	202.85	0	13	+	+	S100A10	S100 calcium binding protein A10 (annexin II ligand, calpactin I, light polypeptide (p11))
10158	58.3	761.2	0	11	+	+	MAP17	membrane-associated protein 17
2641	19.95	195.7	0	11	+	+	GCG	glucagon
158852	32.1	182.3	0	10	+	+	MGC27005	hypothetical protein MGC27005
957	68.4	135.3	0	10	+	+	ENTPD5	ectonucleoside triphosphate diphosphohydrolase 5
9249	76.45	183.85	0	8	+	+	DHRS3	dehydrogenase/reductase (SDR family) member 3
7025	21	303.95	0	7	+	+	NR2F1	nuclear receptor subfamily 2, group F, member 1
383	4.2	177.65	0	7	+	+	ARG1	arginase, liver
3760	29.15	190.8	0	5	+	+	KCNJ3	potassium inwardly-rectifying channel, subfamily J, member 3
57188	5.2	174.05	0	5	+	+	ADAMTSL3	ADAMTS-like 3
768	54.65	125.45	0	5	+	-	CA9	carbonic anhydrase IX
79092	15.75	107.85	0	3	+	-	CARD14	caspase recruitment domain family, member 14
84634	55.1	676.05	0	2	+	-	GPR54	G protein-coupled receptor 54
85480	35.95	182.2	0	2	+	+	TSLP	thymic stromal lymphopoietin
51700	56	161.3	0	2	+	+	CYB5R2	cytochrome b5 reductase b5R.2
22822	19	105.4	0	1	+	+	PHLDA1	pleckstrin homology-like domain, family A, member 1
