# Supplementary material for: Application of affymetrix array and massively parallel signature sequencing for identification of genes involved in prostate cancer progression
Source: BMC Cancer. 2005 Jul 22;5:86. doi: 10.1186/1471-2407-5-86 (PMC1187880; doi:10.1186/1471-2407-5-86)
Supplement: Additional File 4 — LNCaP specific genes. Genes determined to be unique to LNCaP cells by Affymetrix signal and MPSS tpm. Gene expression was tested by RT-PCR, and ETV1, PAK1, EPHA7, HELLS, were detected in LNCaP and not in C4-2. Columns contain the following data: GeneID (NCBI GeneID), X_S (Affymetrix raw signal), X_tpm (MPSS tpm), X_RT (RT-PCR result, positive + or negative -), where X = cell line. Cell lines are labeled as follows: LN = LNCaP and C42 = C4-2. [file 1471-2407-5-86-S4.xls]

## Sheet: Sheet1
GeneID	LN_S	C42_S	LN_tpm	C42_tpm	C42_RT	LNCaP_RT	SYMBOL	GENENAME
65982	347.3	28	37	0	+	+	FLJ12895	hypothetical protein FLJ12895
6983	798.85	25.5	36	0	+	+	TRGV9	T cell receptor gamma variable 9
56133	541.95	29.3	28	0	+	+	PCDHB2	protocadherin beta 2
7291	223.65	13.55	28	0	+	+	TWIST1	twist homolog 1 (acrocephalosyndactyly 3; Saethre-Chotzen syndrome) (Drosophila)
79739	298.7	1.5	28	0	+	+	FLJ23033	hypothetical protein FLJ23033
64708	137.35	6.5	27	0	+	+	COPS7B	COP9 constitutive photomorphogenic homolog subunit 7B (Arabidopsis)
2115	1060.35	1.5	27	0	-	+	ETV1	ets variant gene 1
29103	352.35	29.6	20	0	+	+	DNAJD1	DnaJ (Hsp40) homolog, subfamily D, member 1
5058	108.2	69.55	15	0	-	+	PAK1	p21/Cdc42/Rac1-activated kinase 1 (STE20 homolog, yeast)
148254	131.6	31.6	15	0	+	+	ZNF555	zinc finger protein 555
9175	104.8	3.25	15	0	+	+	MAP3K13	mitogen-activated protein kinase kinase kinase 13
26047	142.35	18.8	14	0	+	+	CNTNAP2	contactin associated protein-like 2
5819	212.4	62	13	0	+	+	PVRL2	poliovirus receptor-related 2 (herpesvirus entry mediator B)
79618	176.7	56.15	13	0	+	+	FLJ21616	hypothetical protein FLJ21616
2045	104	28.55	13	0	-	+	EPHA7	EphA7
54496	188.5	24.55	13	0	+	+	PRMT7	protein arginine N-methyltransferase 7
56848	126.1	98.55	11	0	+	+	SPHK2	sphingosine kinase 2
1837	191.15	30.25	11	0	+	+	DTNA	dystrobrevin, alpha
5256	156.1	6.65	11	0	+	+	PHKA2	phosphorylase kinase, alpha 2 (liver)
2588	207.2	9.1	10	0	+	+	GALNS	galactosamine (N-acetyl)-6-sulfate sulfatase (Morquio syndrome, mucopolysaccharidosis type IVA)
284307	190.4	55.3	9	0	+	+	LOC284307	hypothetical protein LOC284307
8470	125.15	7.95	9	0	+	+	ARGBP2	Arg/Abl-interacting protein ArgBP2
83259	361.8	60.45	8	0	+	+	PCDH11Y	protocadherin 11 Y-linked
10150	640.45	58.05	8	0	+	+	MBNL2	muscleblind-like 2 (Drosophila)
23467	159.75	35.4	8	0	+	+	NPTXR	neuronal pentraxin receptor
117583	108.9	35.1	8	0	+	+	ALS2CR19	amyotrophic lateral sclerosis 2 (juvenile) chromosome region, candidate 19
27328	730.3	30.35	8	0	+	+	PCDH11X	protocadherin 11 X-linked
84553	119.6	15.05	8	0	+	+	C6orf168	chromosome 6 open reading frame 168
221184	143.95	79.45	7	0	+	+	CPNE2	copine II
128710	121.7	79.4	7	0	+	+	LOC128710	similar to RIKEN cDNA 2210009G21
145815	269.95	9.65	7	0	+	+	MGC18216	hypothetical protein MGC18216
3486	309.45	6.05	7	0	+	+	IGFBP3	insulin-like growth factor binding protein 3
55601	202.85	71.95	6	0	+	+	FLJ20035	hypothetical protein FLJ20035
152789	168.4	63.45	6	0	+	+	MARLIN1	multiple coiled-coil GABABR1-binding protein
3397	1827.75	57.05	6	0	+	+	ID1	inhibitor of DNA binding 1, dominant negative helix-loop-helix protein
9922	189	33.85	6	0	+	+	KIAA0763	KIAA0763 gene product
84557	197.6	32.75	6	0	+	+	MAP1LC3A	microtubule-associated protein 1 light chain 3 alpha
25859	224.35	18.85	6	0	+	+	PART1	prostate androgen-regulated transcript 1
83700	124.6	8.95	6	0	+	+	JAM3	junctional adhesion molecule 3
57466	187.9	3.3	6	0	+	+	SFRS15	splicing factor, arginine/serine-rich 15
10514	274.5	85.6	5	0	+	+	MYBBP1A	MYB binding protein (P160) 1a
9486	192.8	64.4	5	0	+	+	CHST10	carbohydrate sulfotransferase 10
81285	103.5	29.8	5	0	+	+	OR51E2	olfactory receptor, family 51, subfamily E, member 2
26167	730.5	10.6	5	0	+	+	PCDHB5	protocadherin beta 5
8528	172.1	91.55	4	0	+	+	DDO	D-aspartate oxidase
4747	142.4	31.35	4	0	+	+	NEFL	neurofilament, light polypeptide 68kDa
58492	235	31.35	4	0	+	+	ZNF77	zinc finger protein 77 (pT1)
3070	178.6	28.55	4	0	-	+	HELLS	helicase, lymphoid-specific
1373	444.9	14.15	4	0	+	+	CPS1	carbamoyl-phosphate synthetase 1, mitochondrial
2515	138.9	12.4	4	0	+	+	ADAM2	a disintegrin and metalloproteinase domain 2 (fertilin beta)
84947	126.35	9.4	4	0	+	+	SERAC1	serine active site containing 1
54972	211.4	8.45	4	0	+	+	HSPA5BP1	heat shock 70kDa protein 5 (glucose-regulated protein, 78kDa) binding protein 1
55016	106.8	2.2	4	0	+	+	FLJ20668	hypothetical protein FLJ20668
2888	109.55	57.7	3	0	+	+	GRB14	growth factor receptor-bound protein 14
10098	109.85	48	3	0	+	+	TM4SF9	transmembrane 4 superfamily member 9
1290	127.9	40.15	3	0	+	+	COL5A2	collagen, type V, alpha 2
2635	140.35	36.35	3	0	+	+	GBP3	guanylate binding protein 3
596	102.85	22.95	3	0	+	+	BCL2	B-cell CLL/lymphoma 2
55061	195.35	15.7	3	0	+	+	FLJ10052	hypothetical protein FLJ10052
23263	156.65	15.35	3	0	+	+	MCF2L	MCF.2 cell line derived transforming sequence-like
23053	126.1	13.15	3	0	+	+	KIAA0913	KIAA0913 protein
63967	104	8	3	0	+	+	CLSPN	claspin homolog (Xenopus laevis)
79149	123	84	2	0	+	+	ZNF495	zinc finger protein 495
27445	258	82.2	2	0	+	+	PCLO	piccolo (presynaptic cytomatrix protein)
25943	101.55	69.45	2	0	+	+	C20orf194	chromosome 20 open reading frame 194
10718	168.45	10.2	2	0	+	+	NRG3	neuregulin 3
